# Supplementary material for: An acidic microenvironment in Tuberculosis increases extracellular matrix degradation by regulating macrophage inflammatory responses
Source: PLoS Pathog. 2023 Jul 7;19(7):e1011495. doi: 10.1371/journal.ppat.1011495 (PMC10355421; doi:10.1371/journal.ppat.1011495)
Supplement: S1 Dataset — (XLSX) [file ppat.1011495.s005.xlsx]

## Sheet: Effect of Acidosis (Uninfected)
Gene	log2 FC	logCPM	PValue	FDR
VCAM1	-7.95927	2.71576	9.85766e-07	0.00461559
AC003003.5	-6.85382	-0.405807	6.33449e-06	0.00490592
DKK2	-3.76676	-0.0900295	5.73521e-05	0.0075877
RP11-7F17.7	-3.0952	-0.355349	4.03325e-05	0.00718022
DCLK2	-2.71366	1.65033	1.91651e-05	0.00626896
AKAP6	-2.63787	2.14597	3.96268e-05	0.00718022
TIFAB	-2.62581	3.64227	0.000104091	0.00943207
NCAM1	-2.47961	2.3589	1.96133e-05	0.00626896
SLC7A5	-2.29828	3.38979	2.71567e-05	0.00718022
MYC	-2.07036	4.41944	9.83919e-05	0.00933559
RNF128	-2.03128	3.04188	2.01558e-05	0.00626896
C11orf82	-2.02987	3.65473	4.52737e-05	0.00742745
CCND1	-2.00431	6.65647	2.37281e-05	0.00665534
SPRED1	-1.92276	5.79047	5.05243e-05	0.00752752
SQLE	-1.90404	5.71031	5.9777e-05	0.00760409
CTPS1	-1.84948	4.16371	3.0614e-05	0.00718022
LONRF1	-1.84007	3.76663	7.22826e-05	0.00837996
ALDH1B1	-1.82061	3.02225	4.43834e-05	0.00742142
CA2	-1.74681	7.47389	1.22489e-05	0.0060151
FAM81A	-1.74417	3.11564	7.70741e-05	0.00853706
CD180	-1.67832	5.4884	5.164e-05	0.00752752
PAICS	-1.65102	5.5787	2.97689e-05	0.00718022
IL18BP	-1.64269	6.77718	3.24108e-05	0.00718022
NEDD9	-1.61062	3.73582	9.14306e-05	0.00924406
SPP1	-1.5957	12.1761	0.000110899	0.00949347
PPIL1	-1.51317	4.19329	0.000107145	0.0094372
CDC6	-1.50094	3.08403	5.75949e-05	0.0075877
ACOT11	-1.46505	3.38313	5.23471e-05	0.00752752
SLC17A9	-1.39397	5.79743	5.19711e-05	0.00752752
KIAA0020	-1.38208	4.24237	0.000102691	0.00943207
GSR	-1.37061	7.23456	6.80637e-05	0.00799748
UBASH3B	-1.3451	6.44662	5.43267e-05	0.0075877
TIMM21	-1.32416	4.38465	0.000100172	0.00938986
PVR	-1.25087	4.34895	0.000110941	0.00949347
C11orf45	-1.22082	6.26143	5.29298e-05	0.00752752
PPARG	-1.12503	5.9053	0.000120469	0.0098819
MYADM	-1.10939	6.61124	9.78694e-05	0.00933559
PDCD4	1.104	6.08861	0.000122889	0.00993974
WBP1L	1.16557	6.89933	7.35667e-05	0.00844458
THEMIS2	1.17411	8.09321	9.52439e-05	0.00932738
PLSCR1	1.29415	5.85825	0.000105952	0.00943207
MX2	1.30438	5.25208	8.52688e-05	0.00898681
TBL1X	1.32113	4.73874	7.46827e-05	0.00844458
FAM49A	1.32647	5.57781	0.000100666	0.00938986
IRS2	1.3428	3.97307	8.64513e-05	0.00898742
MANBA	1.34327	7.16343	3.259e-05	0.00718022
ZNF385A	1.3555	8.28375	3.82189e-05	0.00718022
DNAJC5B	1.36213	2.86736	0.000105346	0.00943207
SEMA4B	1.37387	3.23743	0.000113876	0.00956665
CXCL16	1.37777	8.89653	6.42569e-05	0.00775991
ALOX5	1.37938	4.76849	9.49638e-05	0.00932738
CD86	1.38146	7.53124	3.68141e-05	0.00718022
MYCL1	1.41587	3.37425	9.72136e-05	0.00933559
NAMPT	1.42507	6.41423	3.09215e-05	0.00718022
BASP1	1.44705	7.09413	9.60093e-05	0.00932738
ATG2A	1.45026	4.55962	4.07331e-05	0.00718022
CHMP1B	1.46664	6.69847	7.87909e-05	0.00856358
ZSCAN18	1.46924	2.90415	8.1324e-05	0.00872587
ALOX15B	1.46959	5.85624	3.56386e-05	0.00718022
CDKN1B	1.47375	5.10571	0.000115827	0.00968378
WDR59	1.48717	4.89695	4.88412e-05	0.00752752
PLK1S1	1.5045	2.57696	7.5268e-05	0.00844458
PHF1	1.52715	5.47133	0.000106307	0.00943207
SLC44A1	1.54743	6.96826	1.0345e-05	0.00562188
ULK1	1.54768	4.46114	2.05481e-05	0.00626896
GLT1D1	1.56411	2.60005	6.16901e-05	0.00766279
CCDC69	1.56465	6.58587	0.000106306	0.00943207
C10orf54	1.5668	7.58637	3.82128e-05	0.00718022
TTYH2	1.57755	5.68869	0.000122492	0.00993974
GPR155	1.59991	4.24237	6.66794e-05	0.00788813
FOXP4	1.61554	3.29802	6.60999e-05	0.00787314
SRGN	1.63918	9.39734	9.54789e-05	0.00932738
TBX19	1.64876	2.45052	0.000100972	0.00938986
ATP2A3	1.66554	7.45572	7.87172e-05	0.00856358
CSF3R	1.67353	7.93638	7.83145e-05	0.00856358
HIST1H2AC	1.68916	4.07191	0.000113447	0.00956665
FPR1	1.70546	5.43051	3.98696e-05	0.00718022
ZMYND15	1.70586	4.58597	3.89642e-05	0.00718022
RBMS2	1.73356	2.31616	4.82876e-05	0.00752752
LINC00847	1.78706	6.70465	2.79633e-05	0.00718022
PMEPA1	1.79127	2.60046	7.68183e-05	0.00853706
PPT2	1.80555	1.08899	0.000109012	0.00943908
RP11-334C17.5	1.81161	4.78509	3.98926e-05	0.00718022
MS4A7	1.82311	7.81625	5.16009e-05	0.00752752
SIRPB2	1.83917	5.99115	7.71412e-06	0.00490592
MST1	1.84058	2.09222	5.69379e-05	0.0075877
FOXO1	1.86148	3.87323	4.66836e-05	0.00746882
EVI2A	1.86614	6.52908	1.23644e-05	0.0060151
CREM	1.90492	5.45351	7.4829e-05	0.00844458
ITGAE	1.97133	6.91541	6.60124e-05	0.00787314
GPR183	1.9749	6.77796	1.75822e-05	0.00626896
FBXO32	2.01084	3.10964	5.57511e-05	0.0075877
CXCL5	2.01139	3.5103	7.45548e-05	0.00844458
ABHD5	2.0162	5.42305	3.27463e-05	0.00718022
VNN1	2.02052	6.63925	6.22078e-05	0.00767229
VEGFA	2.02972	4.10908	0.000104142	0.00943207
WIPI1	2.03773	6.20127	5.65865e-06	0.00490592
FCGR2A	2.06798	6.96965	1.85913e-05	0.00626896
KLHDC8B	2.06919	6.12098	0.000111367	0.00949347
NOTCH3	2.06924	5.29787	0.000121226	0.00989729
TMEM130	2.07435	2.62769	5.97095e-05	0.00760409
SLC16A10	2.09044	5.42696	5.32424e-05	0.00752752
CYTIP	2.09747	6.37176	7.89912e-06	0.00490592
KB-431C1.4	2.11066	1.81313	8.75332e-05	0.00900711
PADI2	2.1188	5.90547	3.40072e-05	0.00718022
DGKE	2.11933	3.28572	5.49015e-05	0.0075877
SERINC2	2.11953	6.81329	0.000103813	0.00943207
GRAMD1B	2.1236	3.9244	4.34631e-05	0.00741003
AATK	2.1285	3.69773	6.09348e-06	0.00490592
SATB1	2.14143	4.9726	0.000119956	0.0098819
BTG1	2.14993	7.9218	7.24493e-06	0.00490592
SEL1L3	2.151	6.06001	1.61693e-05	0.00626896
MFAP5	2.15655	0.951005	0.000112866	0.00956665
TNFRSF8	2.16028	2.91939	5.06652e-05	0.00752752
GPR157	2.17329	4.44386	8.96356e-06	0.00519588
ABCG1	2.17537	4.56878	9.45892e-06	0.00530615
TGFBI	2.17811	10.4881	2.36457e-05	0.00665534
CBX7	2.18233	4.53608	4.3264e-05	0.00741003
PRKAG2-AS1	2.21684	2.96996	0.000107985	0.0094372
TSPYL2	2.23918	2.56374	3.64199e-05	0.00718022
FPR2	2.25366	2.9755	9.51879e-05	0.00932738
CREBRF	2.2732	5.4362	1.65708e-05	0.00626896
PIK3IP1	2.28102	6.49027	0.000106142	0.00943207
C21orf7	2.28108	2.55997	8.90746e-06	0.00519588
AOX1	2.3097	1.56412	2.79003e-05	0.00718022
FAM110B	2.33588	1.29396	9.26853e-05	0.0092729
IL1R1	2.33987	6.55296	1.49922e-06	0.00490592
AFMID	2.37333	4.96487	1.86878e-05	0.00626896
DDIT4	2.38489	3.27503	1.42215e-05	0.00618281
MAMLD1	2.39245	3.39469	5.94216e-05	0.00760409
CLEC1A	2.3933	1.01831	4.08765e-05	0.00718022
ZNF331	2.43375	5.35489	3.97337e-06	0.00490592
SMOX	2.45412	3.98722	3.1802e-05	0.00718022
SEMA6B	2.46388	4.87368	3.32363e-06	0.00490592
BCL2L11	2.46497	4.07548	1.42174e-05	0.00618281
RP11-661A12.5	2.47513	0.646501	0.0001091	0.00943908
CADM4	2.49596	1.13561	4.2215e-05	0.00734119
C1QTNF6	2.54812	0.724078	8.96174e-05	0.00911372
TMEM178A	2.54886	0.337171	4.71596e-05	0.00746882
IQCD	2.56351	1.73819	3.2164e-05	0.00718022
CD72	2.56523	3.53442	2.36745e-05	0.00665534
TFPI	2.56898	5.48618	2.24386e-05	0.00661368
SORL1	2.61062	5.51633	3.40662e-05	0.00718022
CST7	2.61186	2.89693	0.000119993	0.0098819
FZD4	2.62349	0.463077	7.96022e-05	0.00859802
MIR210HG	2.63433	0.953155	7.17185e-05	0.00837036
GLT25D2	2.638	0.491262	5.99057e-05	0.00760409
CD1D	2.64824	2.6182	1.17686e-05	0.0060151
SMPDL3A	2.65259	5.58302	1.37908e-05	0.00618281
EFEMP2	2.66663	1.22131	4.90355e-05	0.00752752
ST6GALNAC2	2.67478	4.2807	3.55045e-05	0.00718022
BMF	2.6805	6.06487	5.29599e-06	0.00490592
COL23A1	2.69237	5.2752	1.60885e-05	0.00626896
SIPA1L1	2.70127	5.63972	6.34626e-06	0.00490592
PCSK4	2.70507	0.0695503	4.49345e-05	0.00742745
SEMA4C	2.71709	1.13247	8.8252e-05	0.00902767
STXBP5-AS1	2.73296	1.2855	4.43752e-05	0.00742142
SYTL3	2.742	5.60118	3.5484e-05	0.00718022
ADSSL1	2.74255	0.464464	3.90516e-05	0.00718022
RUNX2	2.74266	2.26909	4.58126e-05	0.00744561
MS4A14	2.7593	4.94331	4.77332e-06	0.00490592
HAL	2.7678	3.2686	0.00011717	0.00974918
PELI2	2.82118	3.35859	7.26639e-06	0.00490592
SIDT1	2.85028	2.1643	5.06014e-05	0.00752752
CD300E	2.91346	4.52293	3.26862e-05	0.00718022
CYP2T2P	2.92723	0.437399	1.58169e-05	0.00626896
YPEL1	2.94521	1.43886	1.90064e-05	0.00626896
CXCR7	2.99312	-0.399909	3.93144e-05	0.00718022
RGS2	3.06963	6.37131	4.72438e-05	0.00746882
PDE4D	3.13183	2.72854	5.31341e-05	0.00752752
STAT4	3.16442	3.68852	5.11794e-07	0.00445005
PLCB1	3.17154	1.90975	9.27824e-05	0.0092729
ABCC6	3.20779	3.15084	5.64034e-05	0.0075877
ADAM8	3.27261	7.81576	2.16993e-05	0.00650604
RBP1	3.29255	3.32351	2.04995e-05	0.00626896
ELOVL3	3.32607	0.161645	6.32992e-05	0.00775193
NT5E	3.32638	-0.0265777	1.9678e-05	0.00626896
TMEM71	3.37285	5.08081	2.93089e-05	0.00718022
THBD	3.37363	4.22232	6.1459e-05	0.00766279
ARL4C	3.43756	6.76481	2.85e-06	0.00490592
A4GALT	3.43783	2.8473	9.83965e-05	0.00933559
RAB37	3.47526	1.0461	3.33709e-05	0.00718022
VNN2	3.49998	7.98822	2.02019e-05	0.00626896
CXCR4	3.54791	7.53047	3.06809e-06	0.00490592
ITPKB-IT1	3.5592	-0.858584	6.05359e-05	0.0076284
C5orf4	3.56161	3.52577	5.95696e-05	0.00760409
ANG	3.7197	3.34976	6.40844e-05	0.00775991
EPHB4	3.85713	-0.401486	8.6825e-05	0.00898742
LEP	3.92638	0.8014	6.49481e-06	0.00490592
SULF2	3.93933	7.09827	1.06167e-06	0.00461559
DLL1	4.1574	2.72991	4.84724e-06	0.00490592
RP11-169D4.2	4.34739	0.899342	2.70003e-05	0.00718022
RP11-169D4.1	4.52102	-0.744185	0.000107993	0.0094372
NLGN2	4.73432	0.920927	4.90572e-06	0.00490592
ATOH8	4.78372	1.69724	3.1649e-05	0.00718022
PDE2A	4.86118	4.08751	3.25195e-06	0.00490592
RGS9	4.91048	-0.43582	1.24522e-05	0.0060151
CD244	5.0055	2.24276	2.03462e-05	0.00626896
ADAMTS17	5.01171	-0.789707	8.17894e-05	0.00872587
DNAH17	5.01431	1.50085	4.19779e-06	0.00490592
RP6-91H8.3	5.14791	-1.47963	5.6104e-05	0.0075877
SEMA5A	5.16696	2.20883	4.06825e-06	0.00490592
BEX1	5.23937	0.831716	3.02409e-05	0.00718022
VCAN	5.32755	4.50484	4.93449e-07	0.00445005
CDKN1C	5.46376	2.69192	8.45834e-05	0.00896894
BMP6	5.61545	3.74021	5.64851e-05	0.0075877
VNN3	5.65442	2.49392	5.50508e-06	0.00490592
LIPN	5.65599	1.56128	3.93026e-05	0.00718022
RP11-47I22.2	5.80047	-0.446104	3.02941e-05	0.00718022
MET	5.86984	3.21284	8.58485e-05	0.00898742
RGMA	6.21317	0.410455	1.33774e-05	0.00618281
PTPRN	6.25684	-0.581998	1.59495e-05	0.00626896
THBS1	7.28863	6.1425	7.46244e-06	0.00490592
RP11-559N14.5	8.40492	0.915615	4.20588e-06	0.00490592
AC016182.1	9.70226	0.607544	9.87779e-05	0.00933559

## Sheet: Effect of Infection (pH7.4)
Gene	log2 FC	logCPM	PValue	FDR
RP11-231N3.1	-8.45779	-0.809961	0.000382909	0.00398239
AC104809.4	-8.23639	-1.00286	0.000521963	0.00475143
CTD-2380F24.1	-7.37013	-1.90824	0.00125188	0.00816651
ANGPT4	-7.33121	-0.321154	5.06886e-06	0.000462733
F2RL3	-7.32477	-1.86602	0.00107844	0.0074349
IGF1	-7.17868	-0.511165	5.77765e-06	0.000498095
DNASE1L3	-7.17852	0.205061	1.9888e-05	0.000844855
FNDC5	-7.11123	-1.92515	0.00152144	0.00925546
SEPP1	-7.10724	7.6384	1.9097e-06	0.000289534
ALK	-7.03459	1.01579	6.3379e-06	0.000523698
F13A1	-6.64067	3.12671	4.8557e-06	0.000462733
KRT17P2	-6.44852	-0.907733	0.000104901	0.00191379
RP11-728F11.4	-6.38742	-0.478631	1.00151e-05	0.000637984
TRHDE	-6.2253	-1.34092	5.33487e-05	0.00131428
FCER1A	-6.20234	-0.689486	1.6183e-05	0.000779753
COLEC12	-6.11102	4.02746	2.13693e-05	0.00086391
NMRK2	-5.99038	3.23456	1.49132e-05	0.000759561
GPRC5B	-5.92465	0.838438	3.67293e-05	0.00111299
CRHBP	-5.92264	0.371624	3.25348e-05	0.00104989
SLC29A4	-5.89942	0.470291	2.36169e-06	0.000328604
AC007750.5	-5.80447	-0.749805	4.99354e-05	0.00127499
ADAMTS15	-5.79571	-0.675274	3.21919e-05	0.00104457
KRT17P1	-5.79305	-1.63028	0.000219389	0.00290495
EYA2	-5.6778	-1.95663	0.000277267	0.0033308
GPR143	-5.60592	-1.87008	0.000498291	0.00460442
CD101	-5.45899	1.19422	0.000136817	0.00223003
APLN	-5.38375	0.591737	3.06951e-05	0.00103687
DEFB124	-5.33229	-2.18332	0.000222056	0.00291875
RP11-1018N14.5	-5.32359	-0.0240133	1.62671e-05	0.000781667
TMEM37	-5.24278	3.10271	0.0012326	0.00810987
AGRP	-5.2237	0.167038	0.000134445	0.00221394
RP11-368J21.3	-5.20805	4.14326	1.74958e-05	0.000802066
VIPR1	-5.20627	-0.335233	0.000490249	0.00455468
CAMK2B	-5.19891	1.63297	2.28182e-06	0.000323632
SRPX	-5.14041	-0.919458	0.0001724	0.00255434
RP11-124O11.1	-5.07274	-2.31694	0.000419026	0.00419216
RP11-713M15.1	-5.00194	-2.09994	0.00101078	0.00715644
NEURL1B	-4.95668	-0.801193	0.000193596	0.00271729
FBLIM1	-4.8883	1.76406	4.59557e-06	0.000456623
SMAD3	-4.84881	1.84482	1.79154e-06	0.000283068
GABBR2	-4.80459	-2.59969	0.000868141	0.0065081
ZNF704	-4.7863	-0.293085	4.35506e-05	0.00120051
SPIC	-4.78162	-2.59235	0.000768296	0.00602678
RP11-616K6.1	-4.74414	-1.57219	0.00139874	0.00876987
LGALS9B	-4.74307	-1.77326	0.000307461	0.00353188
RP11-489O18.1	-4.71121	-2.63144	0.000582143	0.00509107
RP11-554A11.6	-4.70445	0.294627	1.44063e-05	0.000750939
HS3ST2	-4.69262	5.42549	3.46693e-05	0.00108895
RBP7	-4.66788	1.75635	0.000849435	0.0064313
COL23A1	-4.64213	2.31493	6.62183e-07	0.000190826
CUX2	-4.60193	-0.551219	3.55232e-05	0.00110379
SEMA5A	-4.59738	-2.64186	0.000914709	0.00672252
RP11-358H18.3	-4.59099	-2.70362	0.00146597	0.00903046
FABP4	-4.59049	8.35676	3.53558e-06	0.000403768
POU3F1	-4.58638	-1.01438	0.000109369	0.00195673
BCAM	-4.57475	0.168928	4.39772e-06	0.000447068
RP11-720L2.3	-4.55307	-1.44151	0.00104362	0.00729498
ADAMTS10	-4.54542	-1.33901	0.000273048	0.00331346
CLEC10A	-4.51802	3.06146	1.42656e-05	0.000748467
FAM19A3	-4.50037	0.746133	0.000218986	0.00290226
RASL11B	-4.49736	2.846	5.03205e-06	0.000462733
FMO1	-4.48274	-2.74595	0.00117865	0.0078817
GOLGA7B	-4.44927	5.2365	8.30779e-06	0.000588234
DEPTOR	-4.41255	0.521235	5.07283e-06	0.000462733
WIPF3	-4.4038	2.08123	1.16118e-05	0.000694612
MANSC4	-4.39196	-2.72736	0.00162615	0.00970118
ASIP	-4.32605	-1.94952	0.000179357	0.00263081
ADCY1	-4.30948	2.17856	8.13713e-05	0.00167377
FCN1	-4.29575	6.82106	1.4548e-05	0.000754738
HTR2B	-4.29078	0.82945	9.47743e-06	0.000626615
7SK	-4.28962	-2.45557	0.000360317	0.00384014
LINC00211	-4.287	-2.09934	0.000404271	0.00411379
GPR34	-4.27922	4.31335	6.89677e-05	0.00151997
RP5-1154L15.2	-4.27851	-1.52634	0.000148814	0.00234726
ISM1	-4.26843	0.579582	0.000475709	0.00448059
SLC9A2	-4.24276	0.306659	5.0641e-05	0.00128212
TSPAN12	-4.23512	0.644872	4.4213e-05	0.00120524
CNGA1	-4.21275	-1.89933	0.000621841	0.00530117
GALNT14	-4.20415	0.90635	0.00013994	0.00226175
CD180	-4.17896	5.07641	1.1789e-06	0.000227839
KCNJ5	-4.16951	5.08915	1.23574e-06	0.000231201
CTSG	-4.15833	-2.10088	0.000747576	0.00593995
CTD-2306M10.1	-4.13856	0.758154	4.9987e-06	0.000462733
DOC2A	-4.11682	-1.76666	0.0006433	0.0054055
CD1A	-4.08895	1.00912	7.70748e-05	0.00162532
AC064834.3	-4.08364	0.924019	0.000192749	0.00271191
CMBL	-4.07124	0.715196	7.14733e-06	0.000535253
TPD52L1	-4.06573	1.49944	1.84758e-05	0.000816416
OTOA	-4.05219	3.85372	0.000136667	0.00223003
RTN4R	-4.05039	4.15713	9.72338e-06	0.000628695
MS4A6A	-4.04477	4.81772	2.33467e-05	0.000908403
FOLR2	-4.04444	2.84156	0.000327514	0.00364872
GGTA1P	-4.02743	4.97469	6.92352e-07	0.00019137
GSG1	-4.0156	1.08479	1.05659e-05	0.000661291
NMUR1	-4.00297	-1.97207	0.000283738	0.00337397
ANO2	-3.99973	-2.51776	0.00122692	0.00808465
FHL2	-3.97857	-0.291808	8.87033e-05	0.00173811
SPON2	-3.95999	5.14567	2.27606e-06	0.000323632
RASGEF1C	-3.95085	-2.57201	0.00148529	0.00911261
TNNI2	-3.92108	4.19575	2.90424e-05	0.00100386
RP11-90P13.1	-3.90582	-0.0575843	3.86413e-05	0.00113177
TNFRSF11A	-3.877	3.27198	1.60914e-05	0.000778141
ITGA3	-3.86438	7.16947	2.17734e-07	0.000124279
SHISA2	-3.85694	0.711413	0.000219728	0.00290495
TREM2	-3.85204	7.99675	0.000126635	0.00212983
ME3	-3.83194	4.24047	3.98403e-05	0.00114563
TLR5	-3.81003	2.60187	7.59797e-05	0.00161384
HPGDS	-3.80927	3.18251	3.18623e-06	0.000386456
KRT4	-3.80467	-1.7497	0.00130188	0.00840228
CTSF	-3.80444	3.17826	0.000368905	0.00389198
LGALS9C	-3.79623	-0.941761	0.000784136	0.00610417
EEPD1	-3.78522	4.44538	2.49561e-05	0.000936458
RP4-644L1.2	-3.78015	0.935117	0.000424437	0.00421727
RP11-1094H24.4	-3.77087	-1.82418	0.000514338	0.00469904
XKR3	-3.76857	-1.3743	4.66281e-05	0.00122946
DDIT4L	-3.76254	0.927549	7.1137e-05	0.00155415
CD1E	-3.75031	-0.0956102	7.63783e-05	0.00161839
RASAL1	-3.74853	1.30733	0.000681264	0.00559318
DNASE2B	-3.74559	5.37084	1.78899e-05	0.000810902
CARD14	-3.73412	2.15209	2.38834e-05	0.000915115
LINGO1	-3.72973	0.550018	0.000270623	0.00329373
C1orf127	-3.70906	1.11018	1.51676e-05	0.000759561
RP11-15I11.3	-3.69827	-1.66752	0.00092652	0.00678098
ZBED3-AS1	-3.68859	2.26349	3.76671e-05	0.00111712
ATP8B1	-3.68254	-0.0241793	6.46068e-06	0.000523698
CHST13	-3.66154	2.52471	0.000121717	0.00207828
CALHM1	-3.65942	1.41514	4.24797e-05	0.00118398
ASTN2	-3.64857	-0.536202	5.43275e-05	0.00132887
FAM64A	-3.6375	1.38197	8.97428e-06	0.000614127
CCDC152	-3.63484	-0.559047	0.00136913	0.00865527
CCSER1	-3.61823	-0.780076	0.000400537	0.00409251
ADORA3	-3.61081	2.41832	3.18064e-05	0.00103974
SCAMP5	-3.60883	0.870522	1.63877e-05	0.000783183
ADRA2B	-3.59276	6.0788	1.08203e-06	0.000223878
SYTL1	-3.59097	1.90555	3.43859e-06	0.000397858
PRSS23	-3.58984	0.151003	0.000111509	0.00197692
AC006946.15	-3.58734	-2.22316	0.00060241	0.00520107
PDK4	-3.57608	1.71007	7.2349e-05	0.00156999
RP11-156K13.3	-3.57286	-0.192199	0.000177696	0.00261299
TNFSF18	-3.55441	-0.899456	0.000843274	0.00640709
AC006116.20	-3.55383	-1.78366	0.00114846	0.00773278
PDE8B	-3.5509	-1.23318	0.000206798	0.0028128
KRT79	-3.5508	4.48021	0.000542424	0.00489209
ITGA11	-3.54092	2.46675	5.46133e-05	0.00133373
SAMD13	-3.54041	0.10393	0.000133693	0.00220983
TREML1	-3.53562	2.42934	4.55383e-05	0.00121346
TMEM235	-3.53129	-2.37988	0.00113067	0.00766287
SPATA12	-3.53058	2.8884	6.46314e-06	0.000523698
CABLES1	-3.52376	0.606104	7.74454e-06	0.000563642
ASIC1	-3.51299	0.436754	2.04825e-05	0.000853615
PLA2G2D	-3.51257	-1.81015	0.000940063	0.00683742
CCDC162P	-3.50795	3.25907	3.64821e-05	0.00111079
FAIM2	-3.50717	3.10487	3.29959e-06	0.000387312
AKAP6	-3.50088	1.97625	6.03924e-05	0.00140865
TMEM151A	-3.50008	-0.319864	6.29753e-05	0.001444
NOV	-3.49964	1.14294	3.35287e-05	0.0010716
AC007880.1	-3.48437	0.935899	4.41925e-05	0.00120524
CXCR1	-3.48373	-0.0718027	0.00018014	0.00263646
ETNK2	-3.47381	3.04851	1.9068e-05	0.000828024
AZU1	-3.45778	0.460145	0.000273995	0.00331519
STMN1	-3.44693	5.45801	1.96945e-06	0.00029604
FAIM3	-3.44231	6.0365	9.09287e-06	0.000619282
SEMA3G	-3.42402	1.09516	0.000342596	0.00374006
SPTBN2	-3.42276	2.22112	1.49691e-05	0.000759561
OLFM1	-3.40738	-0.0265267	3.88611e-05	0.00113177
EMP2	-3.40296	1.38699	5.69027e-05	0.00135925
UMODL1	-3.40135	-2.11928	0.000792969	0.00615172
LYPD1	-3.3989	0.442401	0.00135659	0.0086259
RP11-330A16.1	-3.39767	-1.68516	0.0008759	0.00654678
PPAPDC1A	-3.3949	-1.57975	0.000371179	0.00390701
GNG7	-3.37695	0.338826	3.9866e-05	0.00114563
AFAP1L1	-3.35949	5.99857	3.91241e-06	0.000417578
CYGB	-3.3558	3.36719	2.02061e-05	0.000848403
TPM2	-3.34912	3.30833	1.3619e-05	0.00073952
MRGPRF	-3.34816	3.3794	0.000124403	0.00210927
ELF5	-3.34778	-1.95217	0.00100019	0.00710432
CTXN1	-3.33539	-1.97311	0.00069123	0.00565426
ASB2	-3.33357	2.81612	8.66672e-07	0.000214678
CTA-331P3.1	-3.32845	-0.0822116	0.000310183	0.00354578
KLHL32	-3.32351	0.2176	7.94772e-06	0.000572855
CCDC85B	-3.32316	3.38563	0.000112831	0.00199034
SMPD3	-3.31832	-1.49471	0.00141339	0.00882715
RAB6B	-3.31744	0.596723	0.000130587	0.00218103
NRGN	-3.31535	3.63398	0.000266793	0.00326488
AP001007.1	-3.28796	5.89814	8.62352e-06	0.000594933
KCNJ1	-3.28779	4.29755	2.24996e-05	0.000889215
CD9	-3.27961	8.96434	2.52425e-05	0.000936458
FCGBP	-3.27898	-0.179034	0.000339572	0.00372554
PROC	-3.27832	0.934207	0.000180849	0.00263646
ISYNA1	-3.27821	3.4962	4.38542e-05	0.00120503
DPEP2	-3.26529	4.51879	2.25972e-06	0.000323632
CTSL2	-3.23988	1.56955	4.87311e-06	0.000462733
RP5-977B1.11	-3.23367	-2.55389	0.00137012	0.00865529
CENPM	-3.23242	2.77046	4.49412e-05	0.00120812
CAPN11	-3.22967	1.60651	1.66126e-06	0.000280929
FA2H	-3.2164	0.840933	1.18468e-05	0.000701274
RP11-305N23.1	-3.21274	0.739062	5.67158e-05	0.00135925
VWF	-3.21191	3.7626	2.45491e-05	0.000926491
ACP5	-3.20187	10.0739	7.54358e-05	0.00161202
CHRD	-3.19149	0.611903	3.64044e-05	0.00111079
VSTM2L	-3.18648	-1.46305	0.000858896	0.00646635
C16orf74	-3.1738	-2.24393	0.0014731	0.00904815
RP11-401P9.6	-3.17085	-0.384381	0.000511483	0.00468513
TESC	-3.16102	2.01688	0.000431812	0.00425212
BIRC5	-3.15453	3.55847	0.000163931	0.00247914
FABP5P7	-3.15033	0.926908	2.82534e-05	0.000995499
GPER	-3.14978	1.55882	2.52493e-05	0.000936458
SLC40A1	-3.14475	1.26905	8.63901e-05	0.00172653
HGF	-3.14248	2.54961	3.64993e-05	0.00111079
RP1-80N2.2	-3.14028	1.49811	0.000382319	0.00397861
RP11-432J24.3	-3.13658	-0.478969	2.47014e-05	0.000930244
ADORA2B	-3.12799	3.43943	0.000234654	0.00300792
AC016831.7	-3.1253	-0.756832	0.000141493	0.0022713
FAM81A	-3.1217	2.80472	2.97877e-05	0.0010232
CMTM8	-3.11338	-0.00365988	0.000245926	0.00311159
FAM95B1	-3.10729	-0.762152	4.93048e-05	0.00126958
FAM179A	-3.10682	0.46653	8.56091e-05	0.00171677
CTD-2135D7.5	-3.08803	1.30018	0.000142913	0.00228492
GPAT2	-3.08739	4.85167	2.35387e-05	0.000910428
FUCA1	-3.08679	7.6537	2.12596e-07	0.000124279
GPR82	-3.08212	1.68721	0.000237452	0.00303493
CFD	-3.06683	5.12727	0.000435121	0.00426322
SPTBN4	-3.05633	0.766154	0.00020563	0.00280443
SLC46A1	-3.04466	2.79845	3.13773e-05	0.00103864
PHGDH	-3.03095	2.8735	0.000207633	0.0028198
PPM1J	-3.02513	-0.705157	0.000603295	0.0052036
FHL1	-3.01994	5.15899	1.19209e-06	0.000227884
SNED1	-2.99506	1.11156	0.000135654	0.00222745
RNASE1	-2.99433	7.92305	5.30591e-05	0.00131402
SLC30A4	-2.99309	-1.36438	0.000380651	0.00397536
CC2D2A	-2.99154	0.189328	4.5954e-05	0.00122084
KIAA1210	-2.98323	1.58848	2.77405e-05	0.000981633
PIK3IP1	-2.97744	4.12355	3.90879e-05	0.00113538
CTSE	-2.97535	-2.1708	0.00071145	0.00576071
KLHL30	-2.97134	-1.13404	0.000315909	0.00357256
PLK1	-2.97091	3.58824	1.5332e-05	0.000759561
CD22	-2.96279	4.10553	3.96001e-06	0.000419546
RP11-146I2.1	-2.9616	-1.7394	0.00117511	0.00787003
RP11-320N21.1	-2.95948	-1.25402	0.000615144	0.00526194
ACSM5	-2.94158	1.87592	2.55176e-05	0.000936712
GPR137C	-2.9402	-0.541318	0.00113524	0.00767314
FAM212A	-2.92876	0.754701	0.000585422	0.00510706
AMDHD1	-2.92759	3.47643	1.09576e-05	0.000673818
SLC45A3	-2.92542	4.11627	4.50919e-05	0.00120812
MYBL2	-2.92046	4.33225	7.52165e-05	0.00161125
UGT3A1	-2.91802	-0.544828	7.08507e-05	0.00155167
LRP3	-2.91778	3.73131	1.65698e-05	0.000789438
CENPA	-2.905	1.34964	4.74737e-05	0.00124244
RP11-838N2.4	-2.90415	4.03219	0.000423982	0.00421513
COL4A1	-2.88876	-2.06133	0.000829698	0.00633215
FABP5	-2.88579	8.05217	2.3836e-05	0.000915115
LY9	-2.88479	3.58864	2.51135e-05	0.000936458
NEK2	-2.87802	1.27179	9.44544e-05	0.00179161
RPL7AP64	-2.87588	-1.36104	0.000863932	0.00649038
FARP1	-2.87181	4.01495	1.49988e-05	0.000759561
LGI2	-2.87019	1.37195	0.000477771	0.00448134
SERINC2	-2.86554	4.57325	0.000333066	0.00368404
STAB1	-2.85752	7.36261	1.86446e-06	0.000285133
CLDN9	-2.84268	-2.42756	0.00107689	0.00742961
ITGB4	-2.83905	0.0502487	0.000460746	0.00440749
MACROD1	-2.83901	0.357073	0.000347836	0.00377151
SPC25	-2.83736	1.5136	0.00023461	0.00300792
TP73	-2.8302	-0.468635	0.000313149	0.00356003
RP5-991C6.3	-2.82969	0.134011	0.00109736	0.00750911
HAGHL	-2.8258	4.06827	6.36387e-05	0.00145541
GPD1	-2.81992	5.63411	0.000194393	0.00272207
RP11-807H22.7	-2.81123	0.834552	0.000625122	0.00531883
LY86	-2.80534	5.998	2.1673e-05	0.000868254
PBK	-2.79894	1.11994	6.44909e-05	0.00146727
CDC20	-2.79122	3.24924	6.8116e-05	0.00151536
SPC24	-2.78628	1.5074	0.000179891	0.00263645
PODXL	-2.78614	2.79021	6.80957e-05	0.00151536
AHRR	-2.78384	3.25154	7.68328e-05	0.00162411
DOK2	-2.78312	5.46068	2.99664e-05	0.00102533
AC016700.3	-2.77082	-1.38547	0.0015001	0.00917185
LGALSL	-2.76902	2.93872	0.000109857	0.00196299
RP11-184M15.1	-2.75816	2.9092	1.28199e-06	0.00023733
SLC1A7	-2.75344	0.295449	0.000204945	0.00279856
RP11-234A1.1	-2.75286	-1.51061	0.000814471	0.00624961
METRN	-2.74309	1.04834	7.74904e-05	0.00163084
QPRT	-2.74295	3.40732	3.68245e-05	0.00111299
CPNE9	-2.7334	1.25633	3.84485e-05	0.0011316
CST6	-2.72477	-0.0699253	0.000880896	0.00655621
TNFSF8	-2.72464	3.75145	3.0972e-05	0.00103687
NT5M	-2.71858	0.276498	8.40816e-05	0.00170953
AURKB	-2.71691	2.54018	4.64308e-05	0.00122653
ZMYND10	-2.7153	-0.940528	0.000597023	0.00517234
AP001053.11	-2.71155	1.3239	9.29531e-06	0.000623957
FABP3	-2.70813	6.61238	0.000115692	0.00201852
PTGFRN	-2.70617	2.68428	4.95282e-05	0.00127087
FXYD6	-2.70247	3.90676	1.66084e-05	0.000789438
ITGAD	-2.70112	0.0732003	0.00123966	0.00813283
RDM1	-2.6993	-2.38549	0.00169244	0.00995006
FAM211A	-2.69708	2.20971	1.2777e-05	0.000717921
PMFBP1	-2.69024	3.75211	9.66423e-06	0.000628159
CPVL	-2.68566	6.75165	7.77882e-05	0.00163158
TROAP	-2.68363	1.71012	2.38603e-05	0.000915115
CYTL1	-2.6835	2.33654	0.000536818	0.004854
DCLK2	-2.68265	1.5618	4.52692e-05	0.00120812
AC093415.2	-2.67992	-0.794091	0.000168638	0.00252457
XYLT1	-2.67438	3.10789	6.6339e-05	0.00149757
SNORD104	-2.66151	-0.623876	0.000350367	0.00378728
MBOAT1	-2.65799	4.23028	2.37498e-06	0.000328604
EDNRB	-2.65728	-0.710924	0.00155169	0.00940044
RP11-329L6.1	-2.65393	-1.61454	0.000464319	0.00442601
TRIM45	-2.65225	-1.8888	0.0012741	0.00826848
NHSL2	-2.65103	0.631401	0.000659497	0.00547895
SHB	-2.64488	3.0831	0.000102246	0.00188214
AC074138.3	-2.64462	-1.31309	0.0016631	0.00983817
KIAA0101	-2.64139	2.7645	0.000164224	0.00247914
ACOX2	-2.63669	3.48871	5.00089e-05	0.00127499
SPARC	-2.6285	9.0785	0.000197927	0.00274305
SLAMF9	-2.62687	3.30405	0.000425196	0.00422243
PTGDS	-2.62269	4.85629	0.000143343	0.00228556
PPP5D1	-2.61626	-0.356225	0.000126673	0.00212983
SOGA2	-2.61615	-0.27392	0.00147139	0.00904168
CDKN2C	-2.61415	2.96141	5.76836e-05	0.00136539
SNAI3	-2.61223	3.90137	7.51785e-05	0.00161125
BPI	-2.61045	2.08377	2.2905e-05	0.000899175
CFP	-2.60839	2.98047	0.000410736	0.00414912
RP11-344B5.2	-2.60622	2.57978	4.10425e-05	0.00116422
RAB40B	-2.60546	1.01995	7.36353e-05	0.00158899
ARHGEF28	-2.59998	1.63172	0.00110772	0.00755683
ALDH5A1	-2.59343	3.90435	1.08112e-05	0.000669492
UBE2C	-2.58843	2.6891	1.9186e-05	0.000828687
CCDC85C	-2.58689	0.929771	2.0261e-05	0.000848403
ASRGL1	-2.57804	4.01357	1.29889e-05	0.000720544
CTA-392E5.1	-2.57647	-0.51714	0.00144779	0.00896559
SLC26A11	-2.57605	6.91968	1.31858e-06	0.000239071
ADD2	-2.57464	-0.0462681	4.42849e-05	0.00120524
TYMS	-2.57397	4.52788	7.24768e-05	0.00156999
GAS6	-2.57212	2.3691	3.68318e-05	0.00111299
DLGAP5	-2.56702	2.65021	0.000111095	0.00197156
KIF20A	-2.56096	2.35344	0.000413476	0.00416723
AC079767.4	-2.56053	3.37635	4.23612e-05	0.00118398
PLEKHG4	-2.55862	1.52312	2.06767e-05	0.00085512
RP11-340F14.5	-2.55765	-0.313722	0.000560827	0.00499406
C1orf95	-2.55659	2.58889	4.12514e-05	0.00116783
FAM83D	-2.55564	0.336746	0.000125495	0.00212016
SPOCD1	-2.55505	7.13714	1.9275e-05	0.000828687
C11orf45	-2.5512	5.89908	2.04494e-05	0.000853615
LURAP1	-2.54098	-0.216358	0.00169275	0.00995006
SDC1	-2.5404	2.85719	3.9493e-05	0.0011405
RGS20	-2.53962	3.16474	0.000399472	0.00409174
KIF18B	-2.53792	1.76357	0.000273432	0.00331346
RAB38	-2.53474	2.9084	0.000406254	0.00412517
CD1C	-2.53198	0.434984	0.0004173	0.00418418
PRR5L	-2.53182	1.85897	0.000230323	0.00297625
RP11-356N1.2	-2.52437	0.701052	0.000273499	0.00331346
S100A1	-2.52098	-0.0838393	5.39621e-05	0.00132361
ARHGEF37	-2.51513	0.851869	0.00133906	0.00856056
KCNC4	-2.51423	2.53466	0.000357499	0.00382441
GPR126	-2.51319	0.324821	0.000643183	0.0054055
VAT1L	-2.51004	-0.152818	0.000993122	0.0070696
CEBPA-AS1	-2.50334	0.781928	6.12723e-05	0.00141976
BTF3P7	-2.50141	0.31903	0.000921469	0.00675526
PKMYT1	-2.49912	2.95999	4.43387e-05	0.00120524
SRGAP3	-2.49685	1.73497	0.000398322	0.00408472
CRIP1	-2.49441	0.798384	7.84497e-05	0.00163665
MND1	-2.49129	-0.143489	0.000390046	0.00403752
NPAS1	-2.48738	0.617391	9.07957e-05	0.00175968
RET	-2.48649	0.646349	0.000714067	0.00576682
NUDT8	-2.48634	0.093991	0.000471609	0.00445925
FBLN5	-2.48261	-1.02834	0.000197654	0.00274305
C16orf98	-2.48256	-0.472284	0.00124048	0.00813283
CBFA2T3	-2.47914	2.01978	7.15317e-06	0.000535253
SYNGR1	-2.47844	5.28492	5.07317e-05	0.00128212
PLD4	-2.46867	1.70247	0.00021996	0.00290495
TMEM91	-2.46551	4.4624	0.000143505	0.00228607
CD52	-2.45697	9.7999	0.000363404	0.00386175
GDF15	-2.45556	5.00002	0.000180465	0.00263646
GINS2	-2.45522	2.83642	0.000151473	0.00237106
RP11-455F5.5	-2.4549	-0.349245	0.000264195	0.0032576
SPAG8	-2.4478	-1.01245	0.000910461	0.00670531
HADH	-2.44521	4.5156	1.2966e-06	0.000237534
SAPCD2	-2.44207	1.37245	3.32782e-05	0.00106605
RAB3IL1	-2.44198	3.68724	2.99616e-05	0.00102533
CD36	-2.44156	9.76977	6.24614e-06	0.000523698
TEX14	-2.43824	1.14021	5.08122e-05	0.00128212
HCST	-2.43657	7.25075	0.000401488	0.00409332
LAMA1	-2.43571	0.199489	0.000218486	0.00290221
SLC2A4RG	-2.43057	2.79386	0.000318953	0.00359648
CDKN3	-2.42962	2.5646	6.01723e-05	0.00140538
CYSLTR1	-2.42154	1.50843	4.03709e-05	0.00115292
CDC25C	-2.42099	0.425107	0.000481427	0.00450605
CDT1	-2.42049	2.33569	7.98422e-05	0.00165704
RP11-760N9.1	-2.41748	2.17547	0.000208393	0.00282358
DBNDD1	-2.41514	-1.475	0.000422711	0.00420726
TK1	-2.41351	4.89785	1.00484e-05	0.000637984
MLPH	-2.41302	2.11305	0.000444114	0.00430025
KIF4A	-2.40013	2.47327	0.000266516	0.00326488
AMDHD2	-2.39822	5.54775	3.75647e-05	0.00111596
TRIP13	-2.39667	2.44591	0.000131739	0.00219196
HSF4	-2.39479	1.28105	4.1484e-05	0.00117107
CCDC78	-2.38717	0.923418	0.00030037	0.0034961
HJURP	-2.38007	2.28696	0.000417205	0.00418418
SARDH	-2.38006	2.55372	0.000105842	0.001921
C4orf48	-2.37699	2.1602	0.00161389	0.00965755
PLB1	-2.37386	3.25267	1.77268e-06	0.000283068
RAP1GAP	-2.37341	2.43743	0.000121569	0.00207778
GAREM	-2.37315	-1.39515	0.000710405	0.00576021
PNPLA7	-2.37283	1.93531	4.01979e-05	0.00115237
TMEM38A	-2.36868	-0.750137	0.000383823	0.00398483
DEPDC1	-2.36817	1.55057	0.000472674	0.00446572
REPS2	-2.36675	1.62787	1.71197e-05	0.00079863
RP11-548B3.3	-2.36643	-0.256134	0.000347701	0.00377151
EMR3	-2.36081	1.69432	0.000727996	0.00583825
NOXA1	-2.35168	2.19619	0.000117924	0.00204533
DBP	-2.3506	3.01351	1.42995e-05	0.000748467
CLMP	-2.35035	0.736787	0.000926229	0.00678098
EGFL7	-2.34832	3.02941	0.000414079	0.00417091
RRM2	-2.34526	5.60163	0.000160028	0.00245913
EPHB6	-2.33574	3.16639	7.83813e-06	0.000567281
XPNPEP2	-2.33103	0.807328	0.000641399	0.00539985
FFAR4	-2.33051	2.17008	7.51032e-05	0.00161125
RP5-1021I20.1	-2.32802	-1.15466	0.00146993	0.00904168
SHMT1	-2.32639	4.20392	5.28199e-05	0.00131402
KCNQ1	-2.32556	3.95034	2.15199e-05	0.000864087
GSTM2	-2.32488	0.97009	0.000140164	0.00226175
FAM84B	-2.32366	-0.902199	0.00157963	0.00952053
RP11-100E13.1	-2.32297	1.6678	0.00130651	0.008425
GAPT	-2.31988	1.64056	0.000319084	0.00359648
BOK	-2.31035	-0.356186	0.000579934	0.00508045
SLC6A7	-2.3098	0.574847	0.000575051	0.00505671
TPSB2	-2.30742	1.32542	0.00136376	0.00864982
TBC1D10C	-2.30562	5.44363	1.19585e-05	0.000701274
CDC42EP3	-2.30327	5.03844	0.000216724	0.0028924
AP002954.4	-2.29853	1.0903	4.20162e-05	0.00117675
DDAH2	-2.29822	5.2892	0.000330598	0.00367292
CENPV	-2.29488	1.81861	0.000325645	0.00363626
RGS18	-2.29405	3.05328	6.07192e-06	0.000513398
OR52K3P	-2.2896	0.418521	0.000299735	0.00349102
LPL	-2.28959	9.3627	0.000283294	0.00337397
CDCA2	-2.28877	2.1398	0.00015359	0.00239597
RP11-6I2.3	-2.28456	-0.660994	0.00115042	0.00774003
S100Z	-2.28325	-0.702366	0.000331926	0.00367838
NINL	-2.27929	2.83568	0.000100388	0.00185426
CDK1	-2.27917	4.22714	0.000113827	0.00199988
SLC25A10	-2.27491	0.120512	0.000252389	0.00316376
MAPK12	-2.27451	0.535359	0.000776887	0.00606399
MRPL12	-2.26966	2.35026	9.35293e-05	0.00178228
ABI3	-2.26939	4.37078	4.28266e-05	0.001188
MFI2-AS1	-2.26701	-1.50712	0.00127337	0.00826848
COL4A2-AS2	-2.26107	3.40164	0.000957445	0.00690672
DHRS11	-2.25975	3.85283	4.95715e-05	0.00127087
IER5L	-2.25779	3.49596	0.001286	0.00833037
CXADR	-2.25767	0.677297	0.00134856	0.00859938
HES6	-2.2565	2.7877	0.000248435	0.0031231
SKA3	-2.25482	1.87299	0.000616447	0.00526795
HPCAL1	-2.25375	7.06199	4.69532e-05	0.00123433
ZFY-AS1	-2.2487	0.278227	0.000577093	0.00506706
GPC1	-2.24024	0.360638	0.00114725	0.00773278
RP11-219E7.1	-2.23892	0.732147	0.000105831	0.001921
NCAPH	-2.2373	7.09979	1.72079e-05	0.000800624
CDCA7	-2.23041	1.11699	0.00162318	0.00969332
PDGFC	-2.23033	3.79308	0.00119818	0.0079729
FAM86EP	-2.22304	-1.27612	0.000808759	0.00622752
KIF22	-2.21948	4.68069	3.09921e-05	0.00103687
APOBEC3B	-2.21391	2.94627	8.74886e-05	0.00173811
NCAPG	-2.20843	3.53365	0.000141914	0.00227157
DEPDC1B	-2.20732	1.39591	0.000775853	0.00606399
B9D1	-2.20618	0.0546202	0.000392678	0.0040576
RECQL4	-2.20564	2.96215	2.08892e-05	0.00085512
RP11-390P2.4	-2.20403	1.21045	0.00122691	0.00808465
CLEC11A	-2.20253	3.76045	0.000163053	0.00247849
SKA1	-2.19967	1.36319	0.00030475	0.00352194
RBP1	-2.19939	0.259752	0.000267854	0.00326682
APOC1	-2.19882	10.1172	0.000883105	0.00656709
FAM180B	-2.19853	-1.02265	0.00145435	0.00898626
NDC80	-2.19853	2.52469	0.000531164	0.00481525
PGBD5	-2.19678	3.15416	0.000209129	0.00282484
HCN2	-2.1948	-0.713901	0.000427182	0.00423498
TUBB2A	-2.18372	4.32122	6.93102e-05	0.0015256
MAP2	-2.18328	-1.71882	0.00141208	0.00882522
DIRAS1	-2.17371	2.89702	1.73925e-05	0.000801847
BMP8B	-2.17036	-0.15976	0.000264514	0.0032576
GTSE1	-2.16779	2.32094	0.000130586	0.00218103
PPARG	-2.16526	5.5827	5.48955e-05	0.00133718
M1AP	-2.16512	2.14405	2.71325e-05	0.000970269
MFAP5	-2.16329	-1.4173	0.000891765	0.00660635
ABLIM3	-2.16215	2.33404	0.000263172	0.00324813
PRR5	-2.15627	2.80462	0.00131106	0.00844599
GALNT12	-2.1551	5.26061	7.5273e-06	0.00055343
STK32C	-2.15172	4.85496	0.000171016	0.00253873
GATM	-2.15079	4.04969	6.53841e-06	0.000523777
KIFC1	-2.14905	3.30633	0.00016053	0.00245913
GJA5	-2.14785	1.65358	0.000849385	0.0064313
MEGF6	-2.14559	3.32921	2.10044e-05	0.000857088
CERS4	-2.14095	2.5287	0.000167443	0.00251694
LAYN	-2.14001	2.59596	1.44321e-05	0.000750939
C1orf115	-2.13726	2.287	0.0005634	0.00500683
RP11-1029J19.4	-2.13614	-0.994345	0.00155391	0.00940094
PLIN4	-2.13403	1.91898	0.000440466	0.0042893
TMEM114	-2.12651	1.98086	0.000684319	0.00560816
TSPAN32	-2.12543	3.79306	7.30449e-06	0.000542043
KIAA0930	-2.12094	9.56045	2.42096e-05	0.000919723
DIAPH3	-2.11385	1.79175	0.000367805	0.00388737
UST	-2.11228	0.356572	0.000114503	0.00200975
GPX3	-2.10674	6.27531	0.00135167	0.0086109
KIF2C	-2.10623	3.21352	0.000379976	0.00397495
SDS	-2.10546	6.63663	0.000301679	0.00350288
TDRD9	-2.10399	4.50476	5.69608e-05	0.00135925
RP11-153A23.6	-2.0957	2.75903	3.16334e-05	0.00103864
DHRS3	-2.0954	4.351	0.00013847	0.00224863
RHBDF1	-2.09447	3.55642	8.23759e-05	0.00168851
MZT2A	-2.09382	3.55034	0.000730105	0.00584361
VEGFB	-2.0938	6.60819	0.000288932	0.00341265
FAHD2CP	-2.08921	1.57598	0.000663536	0.00549675
C11orf82	-2.0816	3.55907	0.000791927	0.00614635
EPS8	-2.079	4.41903	4.95062e-06	0.000462733
RAPGEF3	-2.07751	4.32306	2.26399e-06	0.000323632
HHEX	-2.07376	3.48659	0.000158241	0.00244621
CDCA5	-2.07143	3.71585	0.000120955	0.0020693
FLI1-AS1	-2.06865	1.20726	0.00054495	0.00490232
FOXM1	-2.06601	3.59628	0.000133668	0.00220983
TUBB2B	-2.06566	-0.488632	0.000276401	0.00332652
FN3K	-2.06192	0.547501	0.000366484	0.00388275
RP11-1143G9.4	-2.06182	2.8195	2.51931e-05	0.000936458
DUSP13	-2.06071	2.77269	6.19859e-05	0.00143252
IQGAP3	-2.0601	4.59766	3.66354e-05	0.00111279
MAF	-2.05873	5.84996	0.000199308	0.00275099
NEIL3	-2.05758	0.416091	0.000140529	0.00226327
CTDSPL	-2.05561	4.08299	3.59319e-05	0.00110671
DHDH	-2.05434	-0.233881	0.0013753	0.00868179
ABCG2	-2.05187	3.91053	0.000215117	0.00288252
EVL	-2.04766	8.35956	9.28471e-05	0.00177543
MATK	-2.03719	7.3885	0.000109168	0.00195513
TLR7	-2.03651	3.42197	0.00146176	0.00901719
ZBED3	-2.0317	3.36564	8.67306e-05	0.0017294
C20orf27	-2.02645	5.11607	4.81627e-05	0.00125301
SLAMF6	-2.02632	3.43697	7.79339e-05	0.00163158
P2RY11	-2.02571	3.36657	0.000139	0.0022499
PRC1	-2.02319	3.95908	3.85857e-05	0.00113177
GPNMB	-2.02238	11.8009	5.57592e-05	0.00134888
DHRS9	-2.02198	5.58887	6.38434e-05	0.00145631
TCTEX1D2	-2.021	2.41174	0.000336863	0.00370855
CCDC34	-2.01575	1.55362	0.000305134	0.00352286
RP11-66B24.4	-2.01545	-1.01243	0.000800206	0.00618331
C1orf233	-2.01284	3.3808	9.28749e-05	0.00177543
MFI2	-2.01199	3.77797	1.82797e-05	0.000816416
C10orf91	-2.00962	-0.397163	0.000266953	0.00326488
FAM101B	-2.00494	4.33638	0.000521576	0.00475036
LIPA	-2.00447	11.7968	0.000210802	0.00284526
OBSL1	-2.00189	0.0962064	0.000232091	0.00299031
ATP6V0D2	-2.00061	6.16523	0.000240745	0.00306366
ABCB9	-2.00048	2.60648	8.51398e-05	0.00171677
OIP5	-1.99952	1.29972	0.000241856	0.00307336
DEXI	-1.99801	5.09291	0.000776292	0.00606399
ZNF90	-1.99679	-1.25584	0.00100234	0.00711386
RPS6KA2	-1.99579	5.52615	2.72344e-05	0.000971543
BUB1B	-1.99525	2.43418	0.00167475	0.00988386
MRC2	-1.99158	5.42191	3.93713e-05	0.0011405
RP11-527N22.1	-1.98988	4.07021	4.52413e-05	0.00120812
SCIN	-1.98904	3.7349	3.88386e-05	0.00113177
RP11-876N24.4	-1.98822	0.351518	0.000160246	0.00245913
CENPF	-1.98664	3.26025	0.00105613	0.00735322
TPX2	-1.9865	4.05217	4.48883e-05	0.00120812
CTD-2006C1.2	-1.98305	2.44268	0.000753817	0.00596244
RHPN1	-1.97872	2.15444	8.81975e-05	0.00173811
C16orf59	-1.9779	0.643591	0.000278272	0.00333604
PWWP2B	-1.97664	3.75162	0.000112749	0.00199034
PDE6G	-1.97605	1.96939	0.000694007	0.0056717
PAQR8	-1.97417	4.35023	8.55829e-05	0.00171677
LGALS3	-1.97391	10.2064	8.79741e-05	0.00173811
CAMK1	-1.97245	6.36173	5.73346e-06	0.000498095
C9orf16	-1.96978	5.54335	0.000200207	0.00275296
C2orf71	-1.9674	-0.550803	0.00130165	0.00840228
ALDH7A1	-1.96521	3.04994	6.30622e-05	0.00144411
TM4SF19-AS1	-1.96453	0.289718	0.000564149	0.00501019
AMIGO1	-1.96121	1.08503	0.0016016	0.0096069
SNHG12	-1.96007	4.29387	2.64537e-05	0.000957287
BLVRB	-1.95917	7.25502	0.000722961	0.00581643
CRABP2	-1.95744	7.86751	0.00049697	0.00459769
DCDC2	-1.95721	0.721326	0.000432865	0.0042578
CENPW	-1.95716	3.10125	8.48763e-05	0.00171487
RPL39L	-1.9554	1.66075	0.000539061	0.00486926
C11orf21	-1.95531	3.74081	0.000344624	0.00375056
TMEM223	-1.95473	2.62237	0.000160323	0.00245913
Y_RNA	-1.95466	-1.08944	0.00115915	0.00778686
RP11-317J10.2	-1.95342	-0.654437	0.000613762	0.00526055
GALM	-1.95315	6.52152	1.38646e-06	0.000246299
CD302	-1.95204	4.41716	6.78829e-06	0.000530603
SHANK1	-1.94975	-0.850372	0.00111028	0.00757136
USP2	-1.94918	4.9458	1.83076e-05	0.000816416
LARGE	-1.9481	1.19073	0.000770631	0.00604239
PITPNA-AS1	-1.94716	0.428044	0.00100174	0.00711244
WDR34	-1.94648	3.20178	2.53152e-05	0.000936458
E2F1	-1.9456	3.74943	0.000169147	0.00252457
COMTD1	-1.9413	2.7307	0.000807015	0.00622226
ST14	-1.93841	7.33911	2.61433e-05	0.00095193
SLC37A2	-1.93775	6.53396	0.00133232	0.00853077
ZNF219	-1.93654	4.4954	5.3195e-05	0.00131402
RNASE6	-1.9344	6.62649	6.10811e-05	0.00141824
RP11-645C24.5	-1.93355	0.754579	0.000171058	0.00253873
DISP2	-1.92931	-0.412826	0.000274635	0.00331959
RASL11A	-1.92886	3.05558	0.000367056	0.00388324
B3GNT8	-1.92624	3.64176	0.00162125	0.00968997
KIF17	-1.92593	2.28431	9.25573e-05	0.00177514
RNF128	-1.9252	2.96979	1.53111e-05	0.000759561
PYCARD	-1.9239	5.67905	0.000445322	0.00430796
RAB42	-1.91586	5.50586	3.81711e-06	0.000417578
P2RX1	-1.91336	4.40006	4.32782e-05	0.00119639
GCHFR	-1.90837	5.06017	0.000464103	0.00442601
RASGRF1	-1.9073	4.39198	0.000191204	0.00270097
RNF125	-1.90264	3.33558	4.72733e-05	0.00123904
GCSH	-1.90007	-0.107236	0.0012728	0.00826848
GPA33	-1.89956	-0.633588	0.000745656	0.00593925
PRADC1	-1.8992	4.56013	0.000113286	0.00199236
E2F2	-1.89868	2.83361	0.000644499	0.00540645
ABP1	-1.89654	3.12039	3.87556e-05	0.00113177
C21orf58	-1.89553	0.78158	0.000188509	0.00269291
CHTF18	-1.89499	2.17302	3.12933e-05	0.00103864
CAMKK1	-1.89491	3.42719	3.1095e-05	0.0010377
GS1-124K5.4	-1.89077	-0.68491	0.000993511	0.0070696
TBC1D4	-1.88816	3.98195	2.30523e-05	0.000901662
B4GALT2	-1.88665	2.90153	2.75232e-05	0.000976576
MZT2B	-1.88605	4.82048	0.000761898	0.00598876
DNPH1	-1.88372	5.26569	7.98616e-05	0.00165704
HAMP	-1.88325	4.36832	0.0016305	0.00971585
CEP55	-1.88186	3.79347	6.86462e-05	0.00151662
CDC45	-1.88015	2.70731	0.000598296	0.00517977
TOP2A	-1.87671	4.53738	0.00113373	0.00767009
RAVER2	-1.87034	0.366902	0.000151102	0.00237106
CD320	-1.86819	1.87814	0.00106857	0.00739882
TXNRD3	-1.86744	1.85073	6.21277e-05	0.00143361
CCDC153	-1.86669	0.416611	0.00040058	0.00409251
NME4	-1.86537	5.13844	2.42603e-05	0.000919723
CCNB1	-1.86296	4.10915	3.65064e-05	0.00111079
CCNA2	-1.8616	3.59112	9.35374e-05	0.00178228
AP000695.4	-1.86136	0.460015	0.000449403	0.0043379
FAM13A	-1.85759	3.65354	1.84352e-05	0.000816416
THRA	-1.85682	5.45153	1.3624e-05	0.00073952
XXbac-B135H6.15	-1.85616	0.463626	0.00136705	0.00865527
NAT8L	-1.85589	0.0331585	0.00160561	0.00962049
SIT1	-1.85546	0.524548	0.000192062	0.00270866
NLE1	-1.85465	2.49547	6.46965e-05	0.00146815
FRMD4A	-1.85462	5.18407	4.06253e-06	0.000427831
AC006967.1	-1.85171	1.65565	0.000746477	0.00593995
ZNF703	-1.84616	2.14983	0.00119326	0.00795165
ITM2C	-1.84509	1.2805	0.000377053	0.00394951
NUF2	-1.84185	1.82278	0.000109143	0.00195513
CLN6	-1.84167	6.32962	2.5285e-05	0.000936458
PPP1R14C	-1.84024	1.27731	0.00024383	0.00309174
EHD3	-1.8399	2.48545	7.65314e-05	0.00161968
CDH23	-1.83773	5.91341	0.000775928	0.00606399
RNFT2	-1.8349	-0.160633	0.000703571	0.00571989
EPN2	-1.83479	3.0143	0.000331575	0.00367838
DGCR6	-1.83463	1.81461	0.000417279	0.00418418
GCLC	-1.83365	7.34609	1.52864e-05	0.000759561
TCF19	-1.83334	4.71338	4.62562e-05	0.00122653
SCARB1	-1.83258	6.48381	7.44877e-05	0.00160149
LPAR6	-1.83251	4.65689	4.8852e-05	0.00126533
MXD4	-1.83199	4.59611	0.000147159	0.0023316
THADA	-1.83179	5.22159	3.64895e-06	0.000408752
AC017116.8	-1.82914	1.33782	0.000136952	0.00223017
NUDT1	-1.82844	3.92384	0.00107257	0.00741772
SHCBP1	-1.82804	3.96522	0.000236588	0.00302609
SSBP4	-1.82776	4.82127	0.00016136	0.00245913
CCNB2	-1.82305	3.28338	0.000404431	0.00411379
RAD51	-1.81953	2.70428	0.000190724	0.00269852
TIMP4	-1.81823	1.72203	0.000204024	0.00279235
MYOZ1	-1.81779	2.76869	0.000136757	0.00223003
BAIAP2	-1.81756	4.77255	1.46775e-05	0.000756987
CPE	-1.81595	1.97351	8.48457e-05	0.00171487
STK39	-1.81589	2.94676	5.15008e-05	0.00129392
KHK	-1.81419	2.41269	4.87961e-05	0.00126533
PAQR4	-1.81247	4.35759	2.36282e-05	0.000911291
CD300LB	-1.80847	4.12235	3.53987e-05	0.00110379
SPRY2	-1.80757	4.84635	2.3554e-05	0.000910428
CTNNBIP1	-1.80661	3.87511	0.000124759	0.00211178
SLC19A1	-1.80569	3.37652	8.39245e-05	0.00170831
ANKS6	-1.80101	2.70702	0.000126432	0.00212983
TSPAN4	-1.80087	6.78027	0.000132119	0.00219619
DSCC1	-1.80067	1.69254	0.000368653	0.00389198
ITPKB	-1.7999	6.16356	7.34304e-05	0.00158651
CTSK	-1.799	7.8413	0.000194203	0.00272207
TSPAN17	-1.79898	6.96183	8.93896e-06	0.0006141
CST3	-1.79772	9.05253	0.000564348	0.00501019
SLC27A5	-1.79589	0.686583	0.00143336	0.00890344
ST5	-1.79355	3.02737	6.44221e-05	0.00146727
C19orf48	-1.79215	4.34423	7.04563e-05	0.0015463
CAPS	-1.79135	2.77353	0.000240386	0.00306131
WDR62	-1.7892	2.69217	0.000231752	0.00298814
GINS1	-1.78532	3.30518	0.00028583	0.00339197
RP11-617F23.1	-1.78409	-0.285494	0.000794844	0.00615638
RHOBTB2	-1.78252	6.20721	2.30709e-05	0.000901662
LSP1	-1.78101	9.88767	2.63952e-05	0.000957138
ERCC6L	-1.77843	0.567036	0.00145578	0.00898972
ZBTB7C	-1.7779	1.86079	0.000624392	0.00531776
SLC2A8	-1.77715	3.99112	6.38001e-05	0.00145631
ZNF296	-1.77656	0.829767	0.000501756	0.00462494
PYROXD2	-1.77604	0.0887335	0.000367193	0.00388324
UCHL1	-1.77124	6.72956	0.000415533	0.00417838
RAB17	-1.76958	0.626323	0.0010699	0.00740336
CYP4X1	-1.76652	-0.100725	0.000994239	0.00707064
CCNF	-1.76569	3.00487	4.1031e-05	0.00116422
AC012146.7	-1.76562	1.1369	0.00134945	0.00860194
PLA2G15	-1.76208	6.85461	5.41387e-05	0.0013261
SPATA7	-1.76194	1.66306	0.00150195	0.00917185
HLA-DMB	-1.76122	7.31679	8.32833e-06	0.000588234
DIP2C	-1.75622	1.85548	0.000181295	0.00263943
GPSM2	-1.75418	2.10461	0.000258918	0.00321354
DANCR	-1.75103	2.93813	0.000172399	0.00255434
SH3RF3	-1.75004	3.84093	0.00043968	0.0042893
CKAP2L	-1.74985	2.33323	0.00133246	0.00853077
MFSD3	-1.74705	3.04679	0.000343836	0.0037484
HSD17B8	-1.74509	1.01372	0.000319623	0.00359648
RASA4	-1.7422	0.319232	0.00116318	0.00780198
CXCR2	-1.74069	-0.66395	0.00099835	0.007097
ACAT2	-1.73962	7.70551	0.000157922	0.00244487
ASPHD1	-1.73797	4.90816	0.000275488	0.00332305
TTLL11	-1.73629	1.14326	0.000513795	0.00469896
TRAIP	-1.73238	1.44867	0.000168452	0.00252457
CDKN2B	-1.72799	4.12902	8.83103e-05	0.00173811
GRAMD4	-1.72511	5.16127	1.88358e-05	0.000824042
OTUB2	-1.72119	3.44619	4.33331e-05	0.00119639
SAC3D1	-1.71891	3.19813	0.00149393	0.00914189
SNHG8	-1.71855	4.05484	0.000186125	0.0026875
SPTBN1	-1.71261	3.52194	3.24048e-05	0.00104927
PRKACB	-1.71249	6.51531	3.0937e-05	0.00103687
TFAP4	-1.71115	1.0869	0.000651096	0.00543974
CECR6	-1.70997	3.03906	0.000159828	0.00245913
FAM173A	-1.70837	3.19017	0.00106614	0.0073849
BUB1	-1.70477	3.38822	0.000773353	0.00605655
LRRC3DN	-1.7007	1.66194	0.00157523	0.00950378
SNORD99	-1.69768	-0.355002	0.00143286	0.00890344
CENPK	-1.69323	2.3769	0.000133081	0.00220385
ATP9A	-1.69161	4.04584	0.000656873	0.00547508
C7orf50	-1.69047	4.87191	0.000567397	0.00502069
ARL4C	-1.68698	3.45651	0.000106774	0.00193194
NSUN5P2	-1.68667	2.06128	0.000279859	0.00334822
NREP	-1.68648	3.47988	0.000672761	0.00555225
EIF4EBP1	-1.68047	5.34097	0.000681536	0.00559318
AZI1	-1.67923	1.96739	5.31615e-05	0.00131402
CLYBL	-1.67797	3.01926	0.000256852	0.00320191
KCTD15	-1.67785	1.77504	0.00138482	0.0087082
KLRG1	-1.67571	1.34665	0.00052991	0.00480896
CDCA8	-1.67462	2.66663	0.000132481	0.00219806
AATK	-1.67348	1.57669	8.25437e-05	0.00168998
AC007386.2	-1.66728	0.610307	0.00122541	0.00808374
FOXN3-AS1	-1.66713	1.3167	0.00105035	0.00732747
NTHL1	-1.66651	2.28896	0.00111897	0.00760613
KIF23	-1.66644	2.91276	0.000442234	0.00429629
KCNAB2	-1.66013	8.30849	1.73627e-05	0.000801847
SLC47A1	-1.65834	3.61947	7.8114e-05	0.00163158
MAZ	-1.65542	6.44338	3.8477e-05	0.0011316
RAD54L	-1.655	1.91036	0.0011782	0.00788169
ST3GAL6-AS1	-1.65486	2.15175	0.000638137	0.00538528
AC093673.5	-1.65012	3.08873	0.000728392	0.00583876
RCBTB2	-1.64939	5.81473	3.19429e-05	0.00104226
ANXA9	-1.64803	0.622397	0.000486781	0.0045351
OSGIN1	-1.64591	4.99377	0.00142817	0.00889108
TMC8	-1.64539	4.2727	9.83154e-06	0.000631048
TM4SF19	-1.64507	9.74677	8.35742e-05	0.00170315
RP11-20G13.3	-1.64503	5.03592	0.00170141	0.00998423
RGCC	-1.64492	7.59706	0.0010627	0.00737556
CTSD	-1.64057	11.5261	0.000460873	0.00440749
FAM109A	-1.63867	4.57417	1.25692e-05	0.000714278
HYI	-1.63758	2.9229	0.00102	0.00719284
SLC48A1	-1.63628	5.7374	9.5458e-06	0.000626886
CYP27A1	-1.63497	9.55968	0.000494558	0.00458019
PPDPF	-1.63411	5.55747	0.000936005	0.00682201
CCDC88C	-1.63289	3.5893	0.00114116	0.00770428
RPP25	-1.6297	3.5714	0.000613467	0.00526055
SNRNP25	-1.62896	4.9103	0.000286718	0.00339791
IQCH-AS1	-1.62832	0.887733	0.000429078	0.00424182
DCXR	-1.6242	5.16319	0.00113392	0.00767009
AC130352.1	-1.62389	1.94961	0.000438412	0.00428829
KIF11	-1.62362	3.3774	0.000443432	0.00429677
PXN-AS1	-1.62279	1.19882	0.000136317	0.00223003
SRD5A3	-1.62231	5.77386	7.59365e-05	0.00161384
CA2	-1.62177	7.42158	0.000169725	0.00252749
FN1	-1.6204	9.58247	0.000122454	0.00208665
LGR4	-1.61957	2.7387	0.000880238	0.00655621
EXO1	-1.61925	2.31906	0.00104528	0.00730368
DGCR6L	-1.61591	4.77038	0.000647857	0.0054208
GPD1L	-1.61537	3.3052	0.000138847	0.0022499
MPG	-1.61442	5.72354	0.00157001	0.00948534
TRAPPC6A	-1.61241	4.16209	0.00036426	0.0038685
ZNF589	-1.61076	5.41384	2.54799e-05	0.000936712
GPR150	-1.60959	-0.265436	0.00121737	0.00805059
DERL3	-1.60891	-0.488301	0.00165109	0.00979071
PRAM1	-1.60626	5.90104	2.52793e-05	0.000936458
NDUFB9	-1.6047	7.52304	0.000438909	0.0042893
PLEKHF1	-1.60466	2.97136	0.000668754	0.00552956
AC009005.2	-1.60449	1.03135	0.00102566	0.00720665
FUOM	-1.60434	5.57908	0.000862262	0.0064833
RP11-63P12.6	-1.60393	2.06761	0.00163022	0.00971585
RAD51AP1	-1.60203	3.34709	0.000619776	0.0052887
PNPLA3	-1.60196	2.13158	0.000160926	0.00245913
MYL9	-1.60134	5.75562	0.00028955	0.00341537
RP11-244O19.1	-1.60133	-0.281563	0.00138156	0.00870125
FBP1	-1.59655	9.27593	0.00108308	0.00745522
LINC00610	-1.59626	0.933976	0.00146748	0.00903622
PSMC3IP	-1.59344	1.99833	0.000258395	0.00321168
CHCHD10	-1.59049	5.8662	0.000628673	0.00533099
H2AFY2	-1.58994	3.35893	8.45775e-05	0.00171367
HSF2BP	-1.58977	0.100758	0.00149315	0.0091403
AC068491.1	-1.58735	3.67179	0.00010902	0.00195513
NPM3	-1.58268	3.26939	0.000247472	0.00311546
CCNE2	-1.5826	2.80942	0.00145866	0.00900436
RBFA	-1.58226	2.23156	0.000383295	0.00398405
CBR3	-1.57832	2.99516	0.000224454	0.00292622
DNM1	-1.57803	-0.329209	0.00169276	0.00995006
RP11-134G8.8	-1.57744	2.98101	0.000304055	0.00352194
C11orf80	-1.57681	2.13461	0.000540893	0.00488331
ZDHHC14	-1.57619	2.43735	0.000151189	0.00237106
CTD-3184A7.4	-1.57243	0.429753	0.000658549	0.00547828
UBXN11	-1.57145	5.54487	8.20061e-05	0.00168289
EPB41L1	-1.57103	6.0281	3.41172e-05	0.00108307
FBXW9	-1.56762	1.75235	0.00147347	0.00904815
CDR2	-1.56696	3.67424	1.83385e-05	0.000816416
GUSB	-1.5648	7.50109	0.000199698	0.00275099
S100A16	-1.56282	3.04822	0.000113283	0.00199236
SLC39A10	-1.56258	3.84807	0.000246393	0.00311525
ASF1B	-1.56132	3.90413	0.000141359	0.0022713
PON2	-1.56053	4.29909	6.65467e-05	0.00149757
C10orf128	-1.55974	3.89502	0.000439275	0.0042893
C17orf89	-1.55347	3.76767	0.00153072	0.00929906
POLE2	-1.54992	1.53739	0.000554294	0.00495092
BPHL	-1.54773	2.89585	8.78994e-05	0.00173811
ZNF367	-1.54771	2.38127	0.000666117	0.00551035
CDCA7L	-1.54755	3.60819	1.58137e-05	0.000777356
KAZN	-1.54741	1.2454	0.000549996	0.00492868
ZWINT	-1.54457	4.60232	2.68626e-05	0.000966118
RAP2B	-1.54318	6.14282	4.49391e-05	0.00120812
DNAJC9	-1.54288	4.07314	0.00010474	0.00191379
RP11-161M6.2	-1.53791	0.149955	0.000830989	0.00633215
CCDC150	-1.53537	-0.118137	0.00140569	0.0088029
MAD2L1	-1.53518	3.17986	0.000282365	0.00337132
LRFN4	-1.53499	4.39891	0.000141766	0.00227157
CBR3-AS1	-1.53214	0.192595	0.000643229	0.0054055
ARHGEF39	-1.52675	0.845347	0.00121809	0.00805059
UBTD1	-1.5265	6.24468	0.000399932	0.00409251
ATP6V0E2	-1.52537	4.48546	0.000336034	0.0037029
FDXR	-1.52467	2.58635	0.000163903	0.00247914
SLC38A6	-1.5245	6.57158	0.000190002	0.00269699
SLC27A1	-1.52268	5.20235	9.45363e-05	0.00179161
COMMD6	-1.52191	5.31479	0.0010253	0.00720665
FAM131B	-1.51978	2.51319	0.000468143	0.00444197
THAP8	-1.51792	2.61344	0.000661173	0.00548493
RNF166	-1.515	4.77711	8.06787e-05	0.00166342
RARRES1	-1.51434	5.43442	0.000202944	0.00277973
CTC-774J1.2	-1.5139	1.87768	0.000187598	0.0026889
RCCD1	-1.513	2.52559	9.86104e-05	0.00183217
TONSL	-1.51262	2.63527	0.000118871	0.00204959
MLF1IP	-1.51248	3.69095	6.46789e-05	0.00146815
NME3	-1.51083	3.65523	0.000844377	0.00640997
MAP6D1	-1.50996	1.88849	0.000346731	0.00376534
AC016757.3	-1.50747	0.801373	0.00134101	0.00856824
ANGPTL6	-1.50679	2.44722	0.000443048	0.00429629
SERPINF2	-1.50635	1.75999	0.000230241	0.00297625
GNB1L	-1.50612	2.08931	0.00169771	0.00997246
RNASEH2A	-1.50609	3.46138	0.000155302	0.00241067
LYL1	-1.50428	3.99311	0.000587383	0.00511654
ATP8A1	-1.50353	2.97501	0.000134293	0.00221394
FCGRT	-1.50342	8.2604	0.000449325	0.0043379
GAS5	-1.50244	5.04393	0.000991344	0.0070696
XRCC3	-1.49557	2.69254	0.000169624	0.00252749
RP11-111M22.3	-1.49436	0.894028	0.000442852	0.00429629
RP11-166P13.3	-1.49034	-0.200142	0.00146402	0.00902481
ANXA11	-1.49005	9.01688	6.05987e-05	0.00141159
ZNF711	-1.48806	0.11461	0.000902734	0.00667075
CENPP	-1.48769	2.88941	0.000287708	0.00340736
EFCAB2	-1.48389	2.68319	0.000315682	0.00357256
CD4	-1.48279	8.20599	1.80038e-05	0.000813965
NUDT7	-1.48166	2.7435	0.00015777	0.00244487
DNMT3A	-1.48047	3.6388	0.00116045	0.00779263
COTL1	-1.47856	8.71398	9.01942e-05	0.0017547
S1PR4	-1.47718	3.52373	0.00122897	0.00808901
TOP1MT	-1.47713	3.6028	5.8144e-05	0.00136708
CALM3	-1.47667	8.51597	0.000548294	0.00492288
ANKH	-1.47385	4.98637	1.69249e-05	0.000795876
SNHG7	-1.47065	3.19962	0.000307117	0.00353097
PLEKHJ1	-1.47033	5.40021	0.000817534	0.00626523
ERP29	-1.47007	7.50671	0.000297352	0.00347247
NSUN5P1	-1.46971	2.50491	0.000243582	0.00309083
MCM2	-1.46889	4.73687	0.00109376	0.00749646
AKR7A2	-1.46811	5.83517	0.000598791	0.00518
SPIRE2	-1.46787	0.125408	0.000830266	0.00633215
RPS6KA4	-1.46778	5.2303	3.8869e-05	0.00113177
CCND2	-1.46383	4.62579	2.88877e-05	0.00100386
SRM	-1.46232	5.27005	0.000177444	0.00261147
WWTR1	-1.46148	3.91931	0.00129384	0.008373
TRAPPC2L	-1.45828	5.84739	0.000984601	0.00703909
ITGB1BP1	-1.45674	7.03239	0.000247431	0.00311546
SLC30A3	-1.4539	2.64669	0.0015685	0.00948034
CRYL1	-1.45383	5.04233	0.000596989	0.00517234
CCDC102B	-1.45348	2.91088	0.000476195	0.00448059
FES	-1.45271	4.58481	2.19971e-05	0.000877241
DTYMK	-1.45268	4.34542	0.000428472	0.00424182
ARHGAP22	-1.4515	4.78893	2.81527e-05	0.000994221
ATP5D	-1.45112	5.29947	0.000943971	0.00683927
PHYH	-1.45008	4.13466	0.000197796	0.00274305
OSBPL7	-1.44875	1.25099	0.000614683	0.00526055
RHOF	-1.44648	6.25802	0.000206113	0.00280783
LIMD2	-1.44453	6.09205	6.26521e-05	0.00144034
ANAPC15	-1.44415	4.67088	0.000912081	0.00671241
PLCXD1	-1.44408	1.96416	0.000149688	0.00235681
SH3BGRL3	-1.44216	9.89586	0.000492878	0.00457382
DECR2	-1.44176	2.16513	0.000618866	0.00528503
RP3-369A17.4	-1.43721	-0.468658	0.00160059	0.00960406
NDUFS7	-1.43515	5.64152	0.000298604	0.00348246
OSBPL5	-1.42725	2.33221	0.000100478	0.00185426
TTK	-1.42567	2.24733	0.000747612	0.00593995
GALK1	-1.42481	4.82917	0.00156865	0.00948034
COX5B	-1.42372	7.74193	0.000637405	0.00538168
ITGAE	-1.42171	4.98066	0.000296533	0.00346751
FAM58A	-1.41981	4.5914	0.000464925	0.00442938
WDR92	-1.41811	1.65079	0.000666101	0.00551035
RP11-680A11.5	-1.41714	3.29176	0.00158331	0.00952965
FOXRED2	-1.41257	3.00052	0.00032428	0.00363317
CHAF1B	-1.41233	2.2141	0.000981736	0.00703204
FAM108A1	-1.40413	5.42649	0.000756263	0.00597166
CARHSP1	-1.40117	3.92658	0.00143181	0.00890344
VMAC	-1.3977	2.18555	0.000943665	0.00683927
GAS2L3	-1.39528	4.06038	0.000658814	0.00547828
AGPAT9	-1.39441	6.79921	0.000639661	0.00539122
ACP6	-1.39352	1.32651	0.000525963	0.00478042
YPEL4	-1.39275	3.63759	9.94034e-05	0.00184022
NES	-1.39233	5.617	0.000118614	0.00204845
C17orf70	-1.3918	4.67377	1.30285e-05	0.000720544
ACOT4	-1.39162	3.69464	0.000611301	0.00525205
SNHG10	-1.3901	0.0761421	0.00116309	0.00780198
AC004696.2	-1.38854	1.13559	0.00118569	0.00791376
POLR2L	-1.38791	6.06855	0.00100819	0.00714671
MNF1	-1.38707	4.6661	0.00110489	0.00754338
C9orf142	-1.38704	3.62844	0.000481112	0.0045055
ZNF428	-1.38505	3.42187	0.0016626	0.00983817
LRRC20	-1.38421	1.40513	0.00163695	0.00973967
DUSP23	-1.38401	4.68092	0.0013591	0.00863674
MECR	-1.37955	3.04662	0.000356285	0.00381839
IL1R1	-1.37597	4.26806	0.000220521	0.00290727
RRS1	-1.37434	2.99361	0.000118159	0.00204533
PMVK	-1.37402	4.98911	0.000610018	0.00524964
DEF6	-1.37379	4.63117	0.00155104	0.00939976
INPP5A	-1.37261	2.62843	0.000970539	0.00697645
C11orf31	-1.37014	4.88403	0.000351749	0.00378916
TDRD3	-1.36969	5.92109	0.000439997	0.0042893
TEX2	-1.36905	6.59811	0.000159635	0.00245913
DIRC3	-1.36899	1.00211	0.000579513	0.00508045
MRTO4	-1.36863	6.3247	0.000433389	0.00425892
LINC00341	-1.36699	2.55272	0.00108865	0.00747454
TIE1	-1.36637	4.91891	0.000188796	0.00269291
ATAD3A	-1.36601	4.14396	0.000110846	0.00197114
PHF19	-1.36518	4.5498	5.21623e-05	0.00130495
RP11-85F14.5	-1.36482	2.24326	0.000283715	0.00337397
RGS12	-1.36162	6.53613	4.80938e-05	0.00125301
PYCRL	-1.36099	1.70794	0.000556561	0.00496613
EMP1	-1.36046	8.78588	3.07385e-05	0.00103687
BBS5	-1.35998	1.95076	0.000199907	0.00275099
CD99P1	-1.35911	1.00517	0.0013268	0.00852245
ADCY3	-1.35874	6.97395	0.000714171	0.00576682
C15orf27	-1.3585	2.4258	0.000620728	0.00529425
CDK20	-1.35782	2.03817	0.000762088	0.00598876
ITPK1	-1.35711	6.87048	3.28008e-05	0.00105653
CDC6	-1.35604	3.05336	0.000702458	0.00571686
TIMM13	-1.3551	5.43115	0.00033739	0.00370855
ABHD12	-1.35106	7.38594	6.87295e-05	0.00151662
PDK2	-1.35102	3.3172	9.47857e-05	0.0017944
SOX13	-1.35043	3.68825	0.000482086	0.00450741
EPHX1	-1.34877	5.91311	0.000214155	0.00287726
HIRIP3	-1.34755	3.33302	0.000161303	0.00245913
ZNF395	-1.34672	3.03313	0.00152446	0.00926744
DYRK2	-1.34561	6.07052	0.0010917	0.00749111
TRIM47	-1.34459	5.47979	0.000135906	0.00222757
SEZ6L2	-1.34336	2.65371	0.000285771	0.00339197
TMEM117	-1.34217	3.53946	0.000289264	0.00341428
ABCC5	-1.34172	5.37801	0.000223121	0.00292622
CORO2A	-1.34148	4.29784	2.39367e-05	0.000915161
KATNAL2	-1.34094	0.931652	0.00168004	0.00990461
NCAPG2	-1.33841	4.33559	0.000344213	0.0037484
PHLDA3	-1.33399	6.46139	0.00046573	0.00442985
CMTM7	-1.3339	5.66778	0.000135158	0.00222359
SPN	-1.33363	6.73757	0.00044428	0.00430025
NAA10	-1.33242	3.85755	0.000794224	0.00615602
NUSAP1	-1.33233	4.1438	0.000821467	0.0062868
ACSS1	-1.33077	4.66441	3.08796e-05	0.00103687
ACVR2A	-1.33069	3.85751	0.00149282	0.0091403
MARVELD1	-1.33031	4.29616	0.000151581	0.00237106
PEMT	-1.33012	3.16545	0.000939375	0.00683524
FAM20C	-1.32982	7.23094	0.000331726	0.00367838
MRPS34	-1.32891	5.4535	0.00105025	0.00732747
PPP1R14B	-1.32822	5.81172	0.000985814	0.00704204
KAT2A	-1.32792	3.90519	4.17275e-05	0.0011723
FGFR1	-1.32736	6.1257	0.00047604	0.00448059
TMEM106C	-1.32586	4.49927	0.000170657	0.00253873
ECH1	-1.32259	5.42766	0.00136261	0.00864982
MAD1L1	-1.32157	5.09665	0.00107725	0.00742961
DUT	-1.32018	4.75363	0.000215751	0.00288768
TRIM32	-1.31956	3.12899	0.000154536	0.00240091
GNGT2	-1.31902	2.43571	0.000884635	0.00657291
LTBP3	-1.31882	3.1173	0.00121701	0.00805059
FAM213B	-1.31707	6.90424	0.000946089	0.00684446
RNF141	-1.3143	3.70282	0.000567529	0.00502069
ILVBL	-1.31238	5.32238	0.000136475	0.00223003
NUP210	-1.31237	5.89124	0.000779857	0.0060822
PPP2R5A	-1.31019	4.91669	0.000564715	0.00501092
SFXN2	-1.30983	3.09718	0.000153083	0.00239101
NCAPH2	-1.30858	4.50962	0.000280391	0.0033523
ENDOG	-1.30663	3.34642	0.00138183	0.00870125
TMC6	-1.30504	6.61865	5.98816e-05	0.00140045
CAMK1D	-1.30445	4.16676	0.000106285	0.00192521
MICAL1	-1.30358	7.24731	7.53948e-05	0.00161202
ALDH3B1	-1.30279	6.55249	3.31945e-05	0.00106531
AP000295.7	-1.30276	3.27209	0.00107454	0.00742259
C19orf38	-1.30239	6.25967	0.000800076	0.00618331
ALDH1A1	-1.30195	7.36395	0.000376157	0.00394483
MEF2C	-1.30111	3.94677	0.000239903	0.00305738
OXER1	-1.29973	3.16029	0.000681118	0.00559318
H2AFX	-1.29818	4.3783	0.000319619	0.00359648
POP5	-1.29815	3.78232	0.00111591	0.00759443
RNPEPL1	-1.29402	6.81677	0.000449292	0.0043379
NR2C2AP	-1.29254	3.18639	0.00115695	0.00777803
KIFC2	-1.29202	3.50347	0.000373425	0.00392319
C1orf162	-1.29031	6.5043	0.000301597	0.00350288
CALM2	-1.28736	8.92802	0.000154354	0.00240019
DCAF4	-1.28722	2.94828	0.0002241	0.00292622
RP5-836N10.1	-1.28566	0.959054	0.001059	0.00736732
TNFAIP8L1	-1.28483	5.47854	0.000147791	0.00233741
SH3PXD2A	-1.28482	4.90372	0.0010511	0.00732811
PHF17	-1.28481	2.86095	0.000179354	0.00263081
ASPSCR1	-1.28212	4.15377	0.000344101	0.0037484
IMPA2	-1.28161	3.46276	0.00154295	0.00936367
LDHD	-1.28143	3.60368	0.000342565	0.00374006
MRPS26	-1.28023	3.68707	0.000461838	0.00441431
TNFSF12	-1.27986	4.19925	0.00164732	0.00979068
AC093627.10	-1.27974	4.64176	1.99561e-05	0.000845704
LTA4H	-1.27813	8.96459	0.000290991	0.00342547
ZNF93	-1.27785	2.64856	0.000753121	0.00596244
COL9A2	-1.27761	3.76125	6.78216e-05	0.00151536
ALDH1B1	-1.27732	3.07592	0.000630954	0.00534269
LRPAP1	-1.2772	7.56801	0.001487	0.00911849
KEL	-1.2767	1.83745	0.0014065	0.0088029
ZMYND19	-1.27628	3.64404	0.000885316	0.00657519
ARHGAP4	-1.27446	6.06932	0.000576513	0.0050645
DHRS1	-1.27266	3.47902	0.000400609	0.00409251
ORC6	-1.27215	2.84405	0.0004864	0.0045351
PDDC1	-1.27208	4.81162	4.15704e-05	0.00117163
TXNDC16	-1.27041	2.54838	0.0015882	0.00954601
MCM6	-1.26896	5.71105	5.20839e-05	0.00130494
MS4A4A	-1.26587	5.81651	0.000201518	0.0027645
C1orf35	-1.26487	3.0256	0.0010602	0.00736982
SLC17A9	-1.26271	5.75491	0.000119754	0.00206078
PER3	-1.26072	4.36166	0.000516965	0.00471815
ZNF256	-1.26014	1.40009	0.000531871	0.00481917
ADK	-1.25909	5.04162	0.000144968	0.00230104
LYZ	-1.25744	11.969	0.00158432	0.00953245
TIGD5	-1.25626	1.98778	0.001362	0.00864982
VAT1	-1.25618	9.30462	0.000198748	0.00274794
FBL	-1.25608	5.00514	0.000473056	0.00446572
CCDC106	-1.25509	3.2529	0.000965949	0.00695665
USF2	-1.25064	7.6155	0.000493956	0.00457945
SIRPB1	-1.25001	5.21744	4.05779e-05	0.00115663
SLC25A29	-1.24956	5.2089	0.000118137	0.00204533
MBP	-1.24951	6.24881	8.0012e-05	0.00165704
HAAO	-1.24939	4.6528	0.000108929	0.00195513
FAM53B	-1.24639	4.90117	3.59098e-05	0.00110671
RP11-566E18.3	-1.24525	0.580219	0.00157506	0.00950378
LGALS9	-1.24502	8.59486	0.000315265	0.00357256
TMEM201	-1.24409	2.71912	0.000341057	0.00373253
FEN1	-1.24225	4.73409	0.000306529	0.00352809
ZNF677	-1.24129	2.1705	0.00155331	0.00940094
PAOX	-1.24017	2.48672	0.0016908	0.00994853
PGAP3	-1.23978	3.49268	0.000296338	0.00346751
ZNF706	-1.23928	6.61962	0.000325958	0.00363745
INF2	-1.23766	6.287	5.67439e-05	0.00135925
BCL7C	-1.23687	4.80674	0.00137782	0.00869455
FN3KRP	-1.23103	4.03531	7.14508e-05	0.00155906
ZNF85	-1.22765	1.62971	0.000740301	0.00589926
METTL7A	-1.22357	5.00234	4.02317e-05	0.00115237
DHODH	-1.21909	1.32635	0.00150018	0.00917185
PAGR1	-1.21687	3.21263	0.000808317	0.00622684
CTU2	-1.21666	2.53676	0.000452502	0.00436063
IMPDH2	-1.2147	5.82945	0.000188275	0.00269291
ANAPC7	-1.2134	5.72247	9.08508e-05	0.00175968
SOWAHD	-1.21212	3.06084	0.00105301	0.00733728
CD99	-1.21185	6.71382	0.00151647	0.00923483
GIPC3	-1.2089	2.74456	0.000628492	0.00533099
FSCN1	-1.20607	6.85963	9.85771e-05	0.00183217
PPP1R37	-1.20475	4.98825	0.000104887	0.00191379
RYR1	-1.20281	3.3364	0.000945713	0.00684446
C11orf1	-1.20168	2.75995	0.000458208	0.00439357
ABAT	-1.20131	2.5996	0.00127647	0.0082808
HAUS8	-1.20058	3.22993	0.000477274	0.00448134
NAGK	-1.20029	8.2501	0.000180385	0.00263646
ABCB4	-1.19927	1.20158	0.00107646	0.00742961
TIMM44	-1.19849	4.43911	0.000214635	0.00287932
APRT	-1.19744	6.52697	0.000909974	0.00670453
C16orf54	-1.19734	4.19237	9.81756e-05	0.00182904
HMG20B	-1.19348	6.50922	0.000700105	0.00570828
NHP2	-1.19328	4.79963	0.00130503	0.00841952
ENOSF1	-1.19243	5.04132	0.000124059	0.00210602
CDC25A	-1.19112	2.23837	0.00104295	0.00729319
HEXB	-1.1905	8.75869	0.000748109	0.00593995
STX10	-1.19034	5.62294	0.00087031	0.00652157
GTDC2	-1.18991	3.53483	0.000430742	0.00424871
PEBP1	-1.18932	7.3848	0.000119476	0.00205801
ITGB5	-1.1875	7.37402	0.000150199	0.00236064
ICAM2	-1.1845	2.39868	0.000875475	0.00654678
ACOT1	-1.1815	3.27694	0.00072563	0.0058299
MTFR2	-1.17942	2.16358	0.000552904	0.00494307
PAQR5	-1.17771	5.37367	0.000184704	0.00267137
MAP3K14	-1.1777	4.83271	3.54619e-05	0.00110379
GRN	-1.17595	10.9928	0.000887898	0.00659158
MAPK13	-1.17548	6.96087	0.000115636	0.00201852
QTRT1	-1.17523	3.30819	0.000941218	0.00683927
CCDC112	-1.17494	2.89795	0.000478023	0.00448134
SBF2-AS1	-1.17211	2.79436	0.000431258	0.00424904
SDSL	-1.1672	5.32738	0.0016697	0.0098673
DPP7	-1.16622	7.55412	0.00167754	0.00989646
HLA-DMA	-1.16394	7.93149	0.000217059	0.0028924
NUBP2	-1.16042	4.3762	0.000716077	0.00577161
SLCO2B1	-1.16026	7.30811	0.000850444	0.0064313
CITED2	-1.15916	6.33612	0.00075716	0.00597406
ISOC2	-1.15898	5.18917	0.000804624	0.00621472
WDR76	-1.14984	2.97961	0.000614492	0.00526055
C2CD2	-1.14775	4.04583	0.000759821	0.00598761
WDR91	-1.14322	5.21096	0.000335018	0.00369633
SVIP	-1.1419	3.17829	0.00081721	0.00626523
AC007246.3	-1.14038	3.65671	0.000228971	0.00296752
EPB41L4A-AS1	-1.13995	2.36551	0.00121805	0.00805059
RP11-347C12.10	-1.13939	1.85422	0.000700926	0.00571232
TIMP2	-1.13785	8.61071	0.000223968	0.00292622
ATAD3B	-1.13612	4.25364	0.000341628	0.00373413
LDLRAD4	-1.13579	3.66326	0.000807638	0.00622433
MCM7	-1.13555	5.52087	0.000429524	0.00424385
C21orf2	-1.13521	3.14571	0.00150586	0.00918612
CSPG4	-1.13357	3.22673	0.000275934	0.00332615
NDUFS8	-1.13073	6.0298	0.000941265	0.00683927
SHANK3	-1.12845	1.95338	0.00143064	0.00890327
ZSWIM7	-1.12821	3.71469	0.000852288	0.00644142
ATP6AP2	-1.12516	9.16299	0.00018691	0.0026886
CHID1	-1.12074	5.25443	0.000233697	0.0030044
ZSCAN18	-1.11956	1.46833	0.00162152	0.00968997
ACADS	-1.11903	4.84915	0.000401931	0.00409546
LHPP	-1.11848	3.51943	0.000969724	0.00697527
TCN2	-1.1162	5.20114	0.000408863	0.00413573
HMGB2	-1.11459	4.44598	0.000120477	0.00206715
NAAA	-1.11399	5.05583	7.70293e-05	0.00162532
RTKN	-1.11264	2.24476	0.0008566	0.00646015
MGST2	-1.1125	5.54774	0.000992292	0.0070696
BCAT2	-1.10917	4.09872	0.000310716	0.00354578
MSH2	-1.10861	4.09922	0.000814143	0.00624961
RP11-158H5.7	-1.10734	3.21093	0.000594759	0.00516748
TRMT1	-1.10656	4.85875	0.000196704	0.00273753
ZNF528	-1.1061	2.83288	0.00133678	0.0085491
TACC3	-1.10477	4.97471	4.7848e-05	0.00125038
ZYX	-1.10448	9.15016	0.000397388	0.00408228
TECR	-1.10392	6.17834	0.000430036	0.00424414
TEX264	-1.10224	6.11425	0.000912189	0.00671241
CARS2	-1.102	5.89983	0.000228045	0.00295987
JUP	-1.09974	3.83072	0.000933186	0.00681276
SORBS3	-1.0993	6.07399	7.09354e-05	0.00155167
IRAK1	-1.09847	7.49199	0.000235411	0.00301542
RP6-99M1.2	-1.09702	3.13546	0.000947539	0.00684931
RBM38	-1.09681	5.73633	0.000310505	0.00354578
FAM105A	-1.09678	4.6253	0.000224712	0.00292741
SURF6	-1.09531	4.73709	0.000127436	0.00214061
RANBP1	-1.09363	5.24894	0.000471484	0.00445925
RENBP	-1.09174	6.05053	0.000452835	0.00436145
ERMP1	-1.09081	5.43047	0.000265956	0.00326404
KLHDC8B	-1.08882	4.31065	0.000414592	0.00417369
TRMT2A	-1.08792	5.45533	0.000224172	0.00292622
NPL	-1.08726	8.03113	0.000183948	0.00266482
HSD3B7	-1.08503	7.61113	0.000247853	0.00311802
RPL23AP82	-1.08363	3.203	0.00129714	0.00837919
MSR1	-1.08323	8.82046	0.000456059	0.00437812
MGLL	-1.0831	8.70507	0.000183166	0.00266007
MMD	-1.07942	4.38532	0.000315556	0.00357256
CHPT1	-1.07856	5.05137	0.000470679	0.00445925
ABHD10	-1.07819	5.26344	0.000286501	0.00339764
GLIPR1	-1.07522	7.72305	0.00124724	0.00815437
HABP4	-1.07383	2.29023	0.000890103	0.00659681
ANP32A	-1.07354	6.47567	0.000217994	0.00290192
ARHGAP15	-1.07246	4.6522	9.65281e-05	0.00181192
CYBASC3	-1.07177	8.18905	0.00100892	0.00714755
TPRN	-1.07091	3.00971	0.000880534	0.00655621
SORD	-1.07089	4.40868	0.000187012	0.0026886
IDH2	-1.0699	6.76063	0.000194583	0.00272207
RP11-7F17.1	-1.06965	8.2641	0.000298051	0.00347831
TBC1D2	-1.06875	7.21884	0.000610125	0.00524964
TP53I11	-1.06815	6.09019	9.1506e-05	0.00176654
PLCG1	-1.06747	3.43935	0.00121378	0.00804361
ACCS	-1.06704	3.74359	0.000753993	0.00596244
IAH1	-1.06687	5.35039	0.00109483	0.00749798
UBE2T	-1.06634	2.09284	0.00129474	0.00837459
RNF130	-1.06628	8.52397	0.00105128	0.00732811
GAR1	-1.06602	3.31597	0.000678727	0.00558838
DHFR	-1.06243	3.40669	0.000281888	0.00336791
RRP15	-1.06211	3.70132	0.000237802	0.0030372
CARD9	-1.05995	4.51633	7.25764e-05	0.00156999
BAIAP2-AS1	-1.05717	4.85682	0.000394533	0.00406959
PEX10	-1.05665	3.87764	0.000164728	0.00248463
TMEM175	-1.05392	3.38454	0.000304697	0.00352194
SPATA20	-1.05389	5.87736	5.80501e-05	0.00136708
PLD3	-1.05389	10.4905	0.000922265	0.00675828
ANO5	-1.05206	4.02613	0.000418797	0.00419216
C22orf29	-1.05159	3.51444	0.000431203	0.00424904
RP11-290F20.3	-1.0499	7.50861	0.00136292	0.00864982
NSMF	-1.04934	3.51992	0.00148862	0.00912523
CBX7	-1.04926	2.56855	0.00160369	0.00961285
ACAA2	-1.04811	6.87502	0.000246771	0.00311546
GNAS	-1.04802	9.36941	0.000750018	0.00595242
SLC2A9	-1.04702	4.55702	0.000105644	0.001921
C1orf198	-1.0461	3.1525	0.00114352	0.00771722
SSX2IP	-1.04572	2.81709	0.000475496	0.00448059
PIGQ	-1.04517	4.34037	0.000659829	0.00547895
ECHS1	-1.0444	6.70734	0.00109375	0.00749646
CAMKK2	-1.04436	5.38533	0.000899614	0.00665608
TMEM120B	-1.04411	2.71405	0.00112183	0.00762058
B3GALTL	-1.04388	3.66084	0.000360715	0.00384014
DPH5	-1.04274	3.11252	0.00076169	0.00598876
RACGAP1	-1.04008	4.48255	0.000279422	0.00334534
TLE3	-1.03982	5.37563	0.000443138	0.00429629
BIN1	-1.03813	3.76298	0.00132283	0.00850628
TCF3	-1.03724	4.52481	0.000108031	0.00194466
HDDC2	-1.03458	4.74509	0.00146844	0.00903622
MTAP	-1.03352	4.50305	0.00057547	0.00505786
PKP4	-1.03336	2.94839	0.000562931	0.00500577
IL16	-1.03301	5.05396	0.000572766	0.00504154
ABHD6	-1.03249	4.8184	0.000216646	0.0028924
NCLN	-1.02676	7.00512	0.00152746	0.00928247
DDX28	-1.02658	4.37172	0.000174113	0.00257321
TM6SF1	-1.02543	5.36921	0.00073282	0.00585557
NFATC1	-1.02533	4.81914	0.000683116	0.00560092
RABL6	-1.02487	6.42428	0.000276533	0.00332652
FOXO1	-1.0237	2.0938	0.000878828	0.00655621
ASB13	-1.0233	4.84889	0.000353585	0.00380179
SNX5	-1.02074	6.63515	0.000193507	0.00271729
LIG1	-1.01852	4.39972	0.00015884	0.00245045
POLD2	-1.01673	4.66681	0.00110082	0.00752725
CAT	-1.01565	7.05335	0.000107083	0.00193354
DUS1L	-1.015	5.73822	0.000312641	0.00355795
TPCN1	-1.01481	6.14241	0.000277759	0.00333443
TBC1D24	-1.01298	3.25486	0.000596015	0.0051687
TUBB4B	-1.01194	7.73941	0.00136897	0.00865527
SGK223	-1.01141	4.50855	0.000266755	0.00326488
PARVG	-1.01001	7.68607	0.000308016	0.00353365
MCM3	-1.00847	5.66668	0.00121284	0.00804361
RAD51C	-1.00706	3.64298	0.000288456	0.00341206
SLC1A5	-1.00646	6.6176	0.00123812	0.008131
RNH1	-1.00643	8.29987	0.00105002	0.00732747
ACAP3	-1.0064	4.42461	0.00011517	0.00201852
CDK18	-1.00085	4.82145	0.000163902	0.00247914
FARSB	-0.999295	4.94424	0.00035725	0.00382412
MFSD7	-0.99774	5.89377	0.00035585	0.00381606
H2AFZ	-0.997483	7.36762	0.00120814	0.00802187
ATG16L2	-0.995293	4.97252	0.000328731	0.00365911
PGAM5	-0.993237	4.47826	0.00031608	0.00357256
CDK10	-0.992161	4.0332	0.000419049	0.00419216
ANXA2P2	-0.991528	2.65522	0.00120054	0.00798257
RRAGD	-0.990337	6.51972	0.000706878	0.0057417
ST6GALNAC6	-0.990148	6.28762	0.000434531	0.00426322
DUS2L	-0.990098	4.20602	0.000310488	0.00354578
STX2	-0.989969	4.71072	0.000565776	0.00501527
DDX49	-0.984203	4.88825	0.000362471	0.00385416
BCKDHB	-0.983546	2.36245	0.00152055	0.00925324
SAMM50	-0.982419	5.40435	0.000184473	0.00267023
RFC4	-0.980857	3.70755	0.00103175	0.00723504
GAA	-0.980012	7.65427	0.000205704	0.00280443
H2AFY	-0.979176	8.96116	0.000371121	0.00390701
HTRA4	-0.975905	4.66715	0.00160661	0.00962049
AIMP2	-0.975291	4.58785	0.000663378	0.00549675
HLA-DPB1	-0.974482	9.06608	0.000304793	0.00352194
JMJD8	-0.973916	5.16219	0.000567979	0.00502215
MRPL24	-0.972059	4.67586	0.00121431	0.00804369
SLC46A3	-0.971633	4.3863	0.00019471	0.00272207
NAGLU	-0.971598	6.30896	0.000456829	0.00438311
FAHD2A	-0.971202	3.57457	0.0014539	0.00898626
CALHM2	-0.970856	5.89607	8.92587e-05	0.00174228
QDPR	-0.969992	5.00789	0.00134471	0.00857798
MPC2	-0.969736	5.88027	0.00168829	0.00993707
PEPD	-0.966385	7.20541	0.000308869	0.00353881
ADAM15	-0.966105	5.99565	0.000154334	0.00240019
BCS1L	-0.965655	3.25376	0.00165889	0.00982376
CD276	-0.965594	8.07179	0.000747214	0.00593995
TMEM104	-0.961839	5.68187	0.000555305	0.00495744
MYO1E	-0.961236	7.43732	0.00076029	0.00598761
ARMC6	-0.960866	4.7909	0.000256147	0.0031972
ELMO1	-0.958487	4.76189	0.000937161	0.00682479
UAP1L1	-0.958025	5.81548	0.000503486	0.00463602
ZNF692	-0.95777	3.36009	0.000641306	0.00539985
TIMM21	-0.955966	4.40853	0.000645385	0.00540752
ZFYVE21	-0.955722	4.49106	0.00122622	0.00808465
ZFYVE28	-0.955229	3.5419	0.00165899	0.00982376
PMPCA	-0.954834	5.69324	0.00040894	0.00413573
MLST8	-0.95298	5.10573	0.000898543	0.00665096
CD109	-0.952793	5.74402	0.00113742	0.00768193
ARHGDIB	-0.951966	9.22365	0.000669147	0.00553021
C22orf39	-0.951791	3.8906	0.00166573	0.00985046
BACE1	-0.950903	4.17185	0.000199824	0.00275099
NUMBL	-0.950889	2.71485	0.0010863	0.0074686
MRPL4	-0.947776	5.41134	0.000682515	0.00559859
TOLLIP	-0.947372	6.70212	0.000290333	0.00342231
ABHD11	-0.943797	3.28358	0.0016607	0.0098306
ACSF3	-0.94361	4.93157	0.00064612	0.0054111
PABPC4	-0.939489	7.00521	0.000312764	0.00355795
ACOT2	-0.938612	5.36694	0.000602304	0.00520107
SNHG3	-0.938569	3.94033	0.000913778	0.0067213
PPM1M	-0.937511	6.76072	0.000389733	0.00403665
SRPRB	-0.936397	5.40654	0.00118177	0.0078966
SIGMAR1	-0.935506	5.15267	0.000131436	0.00219099
GPAA1	-0.934635	6.37403	0.000560499	0.00499366
ITGB2-AS1	-0.934148	4.50005	0.000406595	0.00412625
NDUFAF6	-0.931802	4.00649	0.000614075	0.00526055
ARHGEF9	-0.930045	2.99438	0.000739081	0.00589221
NDUFV1	-0.929447	6.85398	0.000701667	0.00571571
ZDHHC8	-0.926266	4.23003	0.00042096	0.00419776
HMOX2	-0.925868	5.80766	0.00164471	0.00977875
HHAT	-0.923543	2.62028	0.00137919	0.0087001
SNX24	-0.920633	4.58716	0.00113221	0.00766442
PQLC3	-0.917669	5.45737	0.000428237	0.00424182
MYADM	-0.916942	6.59483	0.000688241	0.00563243
ARHGEF3	-0.916306	5.60549	0.000711194	0.00576071
VKORC1L1	-0.916173	5.33682	0.000231472	0.00298672
MRPS12	-0.914444	4.77595	0.00165058	0.00979071
ST6GALNAC4	-0.91436	5.98377	0.000340978	0.00373253
MELK	-0.912977	3.70189	0.00156852	0.00948034
TRIM65	-0.911354	5.35288	0.000583996	0.00510221
MRPS25	-0.911094	5.77897	0.00129577	0.00837818
ZNF512	-0.906705	3.21654	0.000946041	0.00684446
NOP16	-0.906124	4.15237	0.00163843	0.00974468
ATG4B	-0.905214	6.09211	0.000490054	0.00455468
ACOT13	-0.905134	5.83726	0.00139973	0.00876987
GRHPR	-0.902867	5.41273	0.00111707	0.00759703
ACTA2	-0.901252	2.98249	0.00125709	0.00819133
SIDT2	-0.900654	5.70216	0.000571592	0.00504154
KLF16	-0.900218	4.96487	0.000615941	0.00526619
PRMT7	-0.899566	3.70972	0.000572493	0.00504154
TRIP6	-0.89616	5.14576	0.000821989	0.0062868
LILRA2	-0.896067	6.54818	0.000783297	0.00610361
TRAF4	-0.895537	3.64924	0.00125106	0.00816651
DSN1	-0.888621	4.01157	0.000381753	0.00397861
ADCK1	-0.885256	3.48524	0.00117665	0.00787435
C8orf33	-0.883813	5.02802	0.000482609	0.00450991
DEF8	-0.879635	6.65442	0.000681435	0.00559318
UROS	-0.878898	5.10301	0.000442727	0.00429629
FANCI	-0.878743	3.62393	0.000708878	0.00575314
COMMD9	-0.877088	6.60634	0.000855148	0.00645749
NBPF1	-0.87684	5.15586	0.000944026	0.00683927
PUS1	-0.876582	4.02664	0.000897054	0.00664273
HAVCR2	-0.875449	8.33991	0.000610746	0.00524985
MDH1	-0.875354	8.44753	0.00112283	0.00762442
AHCY	-0.873684	6.55092	0.000849383	0.0064313
WDR5	-0.873371	4.71089	0.000586806	0.00511405
CLIP4	-0.869484	6.03928	0.000212253	0.00285607
PIEZO1	-0.868446	6.91596	0.000805611	0.00621688
CLIP2	-0.867233	4.81317	0.00137002	0.00865529
SMYD5	-0.866129	3.71954	0.000651705	0.00543974
BRAT1	-0.860356	4.76621	0.000858807	0.00646635
SESN1	-0.85717	4.45998	0.000294579	0.00345035
PCNA	-0.856954	6.07207	0.00102176	0.00719284
IFRD2	-0.855638	4.92855	0.0014493	0.00897177
ARHGAP10	-0.851567	5.78699	0.000382013	0.00397861
GPC4	-0.850997	7.80505	0.000692391	0.00566112
GTPBP6	-0.850149	3.65534	0.000866009	0.00649825
PACS2	-0.849738	5.16232	0.000419872	0.0041946
TYSND1	-0.84799	3.52637	0.00101741	0.00718603
NHP2L1	-0.845392	5.84256	0.00123755	0.0081303
TOB1	-0.841981	5.55735	0.0003924	0.00405711
JRK	-0.840835	3.59186	0.00122869	0.00808901
DDO	-0.8383	3.97146	0.000849908	0.0064313
ADCK3	-0.837893	4.74769	0.000438324	0.00428829
PSEN2	-0.837838	5.89195	0.00101622	0.00718603
TMEM218	-0.837591	4.3936	0.00132978	0.00852604
EPDR1	-0.836775	3.87998	0.00120827	0.00802187
AEN	-0.8331	3.78132	0.00125874	0.00819904
APPL2	-0.831658	4.08539	0.00121204	0.00804361
FTSJ2	-0.831027	5.22678	0.000903765	0.00667276
HS1BP3	-0.827858	5.74368	0.0012438	0.00814093
CCDC86	-0.82758	4.39275	0.000756517	0.00597166
MRPL37	-0.827215	6.32765	0.00161445	0.00965759
MCM5	-0.823714	6.03759	0.00139213	0.00874405
RAB11FIP4	-0.821269	4.75837	0.00150191	0.00917185
PIGK	-0.818902	4.35722	0.000760581	0.00598761
PBX3	-0.816192	5.32052	0.000697169	0.00568954
POLRMT	-0.815537	4.76184	0.00118942	0.00793265
PTMA	-0.814726	8.84645	0.00130684	0.008425
BYSL	-0.81175	3.64815	0.00162528	0.00969928
FECH	-0.810808	4.97697	0.000517298	0.00471874
MRPS2	-0.809712	4.69513	0.000872816	0.00653757
ACSF2	-0.807657	4.87608	0.000544472	0.00490232
RASSF2	-0.806802	6.96678	0.00155013	0.00939752
TBCD	-0.805505	5.3327	0.000455857	0.00437812
LRRC33	-0.804388	6.86081	0.000498745	0.00460442
CRTAM	-0.802685	4.76703	0.00106097	0.00737232
MRPL15	-0.801687	5.68839	0.00133229	0.00853077
MGAT4B	-0.800299	6.94162	0.000775909	0.00606399
CYFIP1	-0.798999	8.1858	0.00113635	0.00767765
GNPDA1	-0.798219	6.36327	0.000367052	0.00388324
THAP4	-0.797318	4.96778	0.00106529	0.00738189
SSR3	-0.797065	7.48772	0.00102209	0.00719284
FAF1	-0.796811	4.72521	0.000633665	0.00535782
ATF3	-0.79519	7.85768	0.000843374	0.00640709
APMAP	-0.795032	6.84225	0.000625855	0.00532032
TBKBP1	-0.793561	4.00123	0.0012652	0.00822587
POLR3H	-0.792785	4.98144	0.000990839	0.0070696
SUMF1	-0.791996	6.4651	0.000548189	0.00492288
WDR77	-0.787617	4.32444	0.000979987	0.00702441
GRWD1	-0.786834	4.77859	0.00130849	0.00843256
MRPL1	-0.78562	4.01961	0.00137319	0.00867159
C9orf69	-0.784018	5.30941	0.00166892	0.00986599
MRS2	-0.782528	5.41719	0.00131229	0.00845084
IQCE	-0.780712	4.22814	0.00114819	0.00773278
CAPN2	-0.780333	6.47236	0.000866089	0.00649825
AKIP1	-0.779254	4.58583	0.00134355	0.00857365
HN1L	-0.778212	5.42369	0.00067957	0.0055927
AMZ2	-0.777012	5.59432	0.00149134	0.00913556
SNHG1	-0.77384	4.30823	0.00117656	0.00787435
NIPSNAP3A	-0.770294	4.65596	0.000856886	0.00646015
B3GNT2	-0.769799	6.74728	0.00119726	0.00797283
HEATR3	-0.763112	5.70361	0.000608675	0.00524229
THOC1	-0.761874	4.16493	0.0016228	0.00969332
DNASE1L1	-0.761801	5.81206	0.00072006	0.00580105
SLC25A6	-0.760851	6.23262	0.00135664	0.0086259
NISCH	-0.759918	5.3515	0.00143343	0.00890344
SH3BP5L	-0.758362	5.26116	0.000680994	0.00559318
NAGPA	-0.756682	5.70423	0.0013222	0.00850531
MIPEP	-0.756061	4.49637	0.00122134	0.00806595
ACAD9	-0.750981	5.4058	0.000712033	0.00576278
FH	-0.748458	6.75113	0.00168052	0.00990461
RBBP7	-0.746551	6.25356	0.000647894	0.0054208
FAM78A	-0.746359	5.94452	0.00150221	0.00917185
CDKN2AIP	-0.744078	4.50475	0.00144219	0.00894668
MRPS18B	-0.742411	5.49623	0.00144343	0.00894805
HMGN2	-0.73947	6.12673	0.00119248	0.00795
NOP56	-0.73742	5.9713	0.00164971	0.00979071
BLMH	-0.736916	5.05856	0.00107532	0.00742505
PIP4K2A	-0.73668	6.18162	0.000753381	0.00596244
CXXC5	-0.729126	6.31643	0.00122812	0.00808901
PTGS1	-0.727947	6.21047	0.000867838	0.0065081
UBAC1	-0.720507	6.07029	0.00136739	0.00865527
IVD	-0.718614	5.79924	0.00114838	0.00773278
SAE1	-0.717812	6.14157	0.00125246	0.00816721
TESK1	-0.716615	5.61082	0.00148151	0.00909434
C12orf5	-0.71481	5.91381	0.00110391	0.00754256
CCNY	-0.713422	6.23724	0.00110755	0.00755683
AP3S1	-0.713335	5.96209	0.00117128	0.00784736
NELFCD	-0.705559	5.20896	0.00160342	0.00961285
ATXN10	-0.698745	5.87961	0.00142438	0.00888248
TP53BP2	0.689935	6.10157	0.00162861	0.00971258
MARK3	0.692373	6.32305	0.00158875	0.00954605
DCP2	0.692797	5.99036	0.00163703	0.00973967
CASC4	0.698977	5.76253	0.0015429	0.00936367
DYNLT3	0.700495	5.54501	0.00150248	0.00917185
SLC25A44	0.702871	5.62471	0.00141279	0.00882652
TMEM165	0.722408	7.13342	0.00131451	0.00846203
SNX9	0.725572	6.7792	0.00133545	0.00854679
CHUK	0.726337	5.91267	0.00164901	0.00979071
IFNAR2	0.732537	5.6304	0.000862622	0.0064833
USP47	0.733084	5.94052	0.000983299	0.00703344
RAB6A	0.734087	7.14184	0.0011117	0.00757519
ABHD13	0.734575	4.91021	0.00125152	0.00816651
SMAP2	0.735488	6.81569	0.00124249	0.00814093
TNFAIP1	0.7366	4.70484	0.00138284	0.00870125
AZI2	0.738561	5.40265	0.00135271	0.00861338
AIFM2	0.739934	6.45401	0.0016074	0.00962198
CD47	0.740613	7.41812	0.0012206	0.00806415
SPAST	0.745131	5.0096	0.000978807	0.00702337
DNAJA4	0.748091	4.53123	0.00132455	0.00851418
MICALL1	0.748482	6.21876	0.00119774	0.0079729
ARF4	0.749073	7.40041	0.00106343	0.00737776
SRI	0.749918	6.03314	0.00122398	0.00807907
NT5C3	0.750274	4.62496	0.0011829	0.00790116
GTF2B	0.752467	5.37051	0.000713049	0.00576548
BCL10	0.753035	5.06443	0.000828893	0.00632989
PCGF3	0.753337	5.18738	0.00103825	0.00726622
DENND6A	0.757316	4.57848	0.0012715	0.00826379
TRPC4AP	0.759426	7.20845	0.0013278	0.00852574
PHTF1	0.768102	4.58592	0.000942517	0.00683927
SEC23A	0.768358	6.006	0.00159617	0.00958086
EFTUD1	0.771935	5.14703	0.00058806	0.0051199
SLC30A6	0.775038	4.93361	0.000765427	0.00601231
GTPBP2	0.775199	6.09978	0.000729731	0.00584361
ZFAND3	0.775418	5.86216	0.000533836	0.00482951
YRDC	0.776226	5.30017	0.000903707	0.00667276
LMAN1	0.776577	6.35347	0.000884362	0.00657291
LGALS3BP	0.777272	6.49239	0.0012569	0.00819133
TBC1D23	0.779961	5.67694	0.00123356	0.00811014
RBM47	0.780812	7.41017	0.000967163	0.00696254
CLPB	0.782337	5.15713	0.00103827	0.00726622
UBE2Z	0.784459	7.41147	0.00132912	0.00852604
TAGLN2	0.786534	8.34377	0.00141639	0.00884274
LONRF1	0.787123	4.75333	0.000614171	0.00526055
FBXL19	0.787346	4.20788	0.00108886	0.00747454
VNN1	0.787679	5.68495	0.000853783	0.00644995
DCUN1D1	0.788137	5.68773	0.00143498	0.00890756
PGS1	0.788398	4.77861	0.000875102	0.00654678
KDM3A	0.790762	5.37561	0.00116501	0.00781131
IL4R	0.790854	7.11819	0.000592225	0.00515107
SEC24D	0.792154	6.48359	0.000761693	0.00598876
MTMR6	0.79264	6.30195	0.00100709	0.00714405
DNAJB5	0.793001	5.32191	0.000421041	0.00419776
RDH11	0.793892	6.9265	0.00123697	0.00812952
KBTBD2	0.794745	5.52774	0.00101694	0.00718603
DCTN4	0.800847	6.23634	0.000349664	0.00378347
CCDC69	0.803824	5.97195	0.00165065	0.00979071
SUPT6H	0.804456	7.19733	0.000938583	0.00683231
FAM188A	0.806611	4.95689	0.00100741	0.00714405
PARP10	0.807045	5.92327	0.000722612	0.00581629
RUSC2	0.807231	5.38834	0.000405493	0.0041222
SNX33	0.807685	4.82471	0.000836576	0.00636369
LGALS8	0.809849	6.89896	0.00123996	0.00813283
FOXJ2	0.810978	4.58017	0.00169926	0.00997829
SLC35E3	0.812844	4.50531	0.00066221	0.00549094
VAMP4	0.815315	4.54686	0.000927873	0.00678806
CCPG1	0.815937	4.30269	0.000681022	0.00559318
CD53	0.817153	9.19067	0.00103152	0.00723504
EHBP1L1	0.817199	7.76378	0.000860791	0.00647785
ST8SIA4	0.818921	4.50139	0.00158591	0.00953878
ZNF22	0.824851	3.71728	0.00168416	0.00991607
DNAJC16	0.824901	4.04285	0.00113167	0.0076637
EDEM2	0.825966	6.63059	0.00104872	0.00732482
SS18	0.827253	5.61194	0.000505207	0.00464944
THEMIS2	0.83017	7.7692	0.000481699	0.00450619
HMGCS1	0.831549	6.86444	0.00139404	0.00874984
DENND1A	0.832371	5.0111	0.000354951	0.00380874
BSDC1	0.836589	5.81537	0.00058296	0.00509568
BRE	0.836793	5.1792	0.00143538	0.00890756
TMED8	0.837084	5.34057	0.00164783	0.00979068
TCP11L1	0.838502	3.94534	0.00133615	0.00854813
TTC33	0.839652	3.35147	0.00163645	0.00973967
BCAT1	0.840963	8.16695	0.000570405	0.00503853
ABHD3	0.842979	5.64173	0.000309296	0.0035414
OXSR1	0.844061	6.16577	0.000844481	0.00640997
CASP1	0.844351	6.69312	0.000466562	0.00443439
BIRC2	0.845165	6.06662	0.000359162	0.00383398
CNOT4	0.846007	4.41439	0.00138274	0.00870125
SREBF1	0.846489	5.91407	0.00103086	0.0072345
TGM2	0.84677	9.02376	0.00124323	0.00814093
MIR22HG	0.847082	4.67072	0.000627162	0.00532588
HMBOX1	0.848162	3.9371	0.00134335	0.00857365
SCYL2	0.850852	6.43755	0.00126288	0.00821383
TSPAN14	0.851249	7.49518	0.000784618	0.00610417
PLGRKT	0.853824	5.39037	0.000970682	0.00697645
MKLN1	0.855716	5.6239	0.000759983	0.00598761
ANKRA2	0.858289	3.49737	0.000921247	0.00675526
SGPL1	0.859161	6.85352	0.000931706	0.00680478
TLE1	0.86276	4.03196	0.00123349	0.00811014
NT5C2	0.863169	6.63672	0.000813011	0.0062493
DVL3	0.865416	5.76862	0.00077589	0.00606399
ATN1	0.868773	5.97717	0.00152426	0.00926744
ANO6	0.871884	6.95305	0.00146828	0.00903622
NMI	0.874683	5.74844	0.000188392	0.00269291
CRTC2	0.8752	5.60519	0.000265282	0.00326117
CHSY1	0.876664	5.23364	0.00114585	0.00772702
PILRA	0.87718	8.14172	0.00121677	0.00805059
IRAK4	0.878123	5.0722	0.000918975	0.00674542
NUP50	0.881002	5.73362	0.000630965	0.00534269
TARS	0.88231	6.56887	0.000264592	0.0032576
SLC9A8	0.883501	5.0183	0.0010149	0.00718274
TRIM38	0.883964	6.13006	0.00024961	0.00313564
PHF11	0.884995	4.90298	0.000907401	0.00669398
RP1-178F10.3	0.885403	5.95207	0.000784523	0.00610417
ZKSCAN5	0.885941	3.78937	0.00167075	0.00986818
RAB8B	0.886688	6.65569	0.000477722	0.00448134
CLCN5	0.887839	4.77694	0.000725301	0.0058299
VPS37A	0.88849	5.66638	0.000245586	0.00310952
TOP1	0.888693	6.49226	0.00113477	0.00767287
LAMC1	0.889953	5.53767	0.000935449	0.00682078
POC1B	0.890148	4.80997	0.000687691	0.00563055
SGMS1	0.890496	5.83789	0.00102216	0.00719284
UBE2D1	0.891732	6.277	0.000631803	0.00534722
FMNL1	0.896478	7.42168	0.000549727	0.00492868
APIP	0.897621	5.70444	0.000274082	0.00331519
TP53BP1	0.89786	4.5813	0.000767293	0.00602159
UBL3	0.898142	6.456	0.000400943	0.00409251
FADS3	0.900007	4.64413	0.000590413	0.00513785
SOCS4	0.900845	4.75376	0.00133191	0.00853077
C17orf58	0.901279	3.96816	0.000673313	0.0055542
CDC42SE2	0.902127	6.50453	0.000777178	0.00606399
EGLN1	0.903619	5.12554	0.000220148	0.00290495
FTSJD2	0.903999	5.66039	0.00167801	0.00989646
PARP11	0.904272	3.97813	0.000831748	0.00633244
SLC39A1	0.906163	7.70096	0.0004655	0.00442985
DHX40	0.907122	4.4369	0.000658639	0.00547828
FMR1	0.907489	4.86825	0.000944206	0.00683927
IDE	0.907504	5.84559	0.000978311	0.00702267
SCD	0.907794	8.74196	0.00105955	0.00736828
LMLN	0.908056	3.63839	0.00136857	0.00865527
CSNK1G3	0.910617	4.43168	0.000659794	0.00547895
SLC7A7	0.911828	8.47956	0.000552372	0.00494129
GRINA	0.913287	8.39582	0.000879681	0.00655621
TLE4	0.914288	4.50185	0.000474282	0.00447489
NEK7	0.915479	5.79376	0.000958539	0.00691177
SERPINH1	0.915661	4.11529	0.00165635	0.00981477
UGP2	0.916453	7.62128	0.000298931	0.00348396
ACTR6	0.91713	4.38021	0.000346749	0.00376534
ADIPOR2	0.91737	6.51464	0.000553134	0.00494307
DESI1	0.918117	6.144	0.000359483	0.00383398
ARHGAP21	0.918561	5.1132	0.00165432	0.00980605
GCNT2	0.920183	4.73573	0.000428959	0.00424182
SLC36A4	0.921012	5.56772	0.000158286	0.00244621
MFAP3	0.921862	5.17889	0.00121384	0.00804361
SNX27	0.923507	6.1403	0.000560138	0.00499298
RSPRY1	0.92396	4.90977	0.00102511	0.00720665
WHSC1L1	0.924738	5.21375	0.000985358	0.00704164
PEX13	0.925371	4.23235	0.000889956	0.00659681
MPZL1	0.925389	6.48847	0.000259739	0.00321919
RNF41	0.925586	5.27505	0.000310496	0.00354578
NKIRAS2	0.925887	6.01301	0.000399024	0.00408953
ITPRIP	0.926954	6.72232	0.0014597	0.00900766
LITAF	0.927104	9.96488	0.00102133	0.00719284
MOB1B	0.928305	6.06058	0.000548355	0.00492288
UXS1	0.929155	6.46993	0.000378976	0.00396729
FAM219A	0.930066	4.3932	0.000506754	0.00465393
STX6	0.930238	5.66818	0.000475268	0.00448059
HMGN4	0.9307	5.54929	0.000460794	0.00440749
CYP2S1	0.932218	4.72537	0.000223619	0.00292622
TDRD7	0.932467	5.4022	0.000225127	0.00292849
PDCD6IP	0.934442	8.0819	0.000817868	0.00626523
SOS2	0.934882	5.62656	0.00109567	0.00750081
CRKL	0.935286	6.22978	0.000505554	0.0046502
AGFG1	0.936066	6.71582	0.000408012	0.00413573
TMEM41B	0.93726	5.3949	0.000183942	0.00266482
GLS	0.939194	7.64155	0.00119976	0.00798042
ZDHHC17	0.942953	5.03644	0.00110217	0.00753354
SOX4	0.944829	4.24288	0.00107897	0.00743565
ZSWIM6	0.945061	4.82048	0.00148552	0.00911261
SMARCA5	0.945478	6.69054	0.000975409	0.00700756
FUT11	0.945587	3.70588	0.00138543	0.0087082
BTN3A2	0.948079	5.96653	0.000465585	0.00442985
ACSL3	0.949077	7.00986	0.000330539	0.00367292
SHOC2	0.949673	5.92836	0.000639761	0.00539122
ACVR1	0.950982	5.17157	0.000170955	0.00253873
BLZF1	0.953117	4.66393	0.00030718	0.00353097
CCDC134	0.953382	2.55185	0.0010839	0.00745795
GFPT1	0.953741	5.9329	0.000304705	0.00352194
ALCAM	0.954187	8.71023	0.00106268	0.00737556
PRKAA1	0.95439	6.06703	0.000787649	0.00612089
SPPL2A	0.95804	7.9186	0.000395849	0.004076
GTF2A1	0.958783	5.32558	0.000789288	0.00612857
CDS2	0.959521	6.89501	0.000550562	0.00492868
LDHA	0.960136	9.34589	0.000642852	0.0054055
USP11	0.960694	4.85618	0.000276457	0.00332652
PHLDB1	0.961005	4.53562	0.00125006	0.00816415
TRIP12	0.961032	7.83839	0.00107007	0.00740336
CEP19	0.9611	2.79957	0.0014337	0.00890344
TRIP11	0.96116	5.30257	0.00135183	0.0086109
LY75	0.961479	4.89102	0.000332611	0.00368344
UHRF1BP1L	0.964045	5.5087	0.000725334	0.0058299
PNMA1	0.966298	5.94657	0.000880384	0.00655621
PPP4R1L	0.967724	2.84595	0.000580561	0.00508229
H6PD	0.968097	6.77572	0.000261862	0.00324094
CTA-204B4.6	0.969665	4.6213	0.000301129	0.00350262
FOXO3	0.970408	5.16067	0.000319628	0.00359648
NLRP2	0.970763	3.48558	0.000530955	0.00481525
POM121	0.97307	5.15259	0.0014547	0.00898626
SLC26A2	0.974102	4.59665	0.00079728	0.00617155
LRP10	0.976414	7.95227	0.00021452	0.00287932
RFFL	0.976543	4.79218	0.000169242	0.00252457
HIAT1	0.976692	6.39932	0.000812998	0.0062493
CASP9	0.977055	4.16076	0.000261781	0.00324094
NXT2	0.981237	4.22263	0.000453267	0.00436322
ANKLE2	0.981854	6.7694	0.000208772	0.00282484
RELA	0.983288	6.5664	0.000188471	0.00269291
PHF20L1	0.983327	5.65883	0.000466711	0.00443439
TNKS	0.984348	4.24866	0.00139745	0.00876497
GRB2	0.984617	8.02197	0.000672585	0.00555225
NCOA3	0.984767	6.27217	0.000730327	0.00584361
HERPUD2	0.985022	4.96438	0.000137846	0.00224056
WIPI1	0.989154	5.3475	0.000408543	0.00413573
ADPGK	0.99091	7.7882	0.000294332	0.00345035
DTNB	0.991323	3.74374	0.00057304	0.00504154
IFNAR1	0.991979	7.80442	0.000550293	0.00492868
MX2	0.992782	4.98414	0.00157747	0.00951079
SPOPL	0.993252	4.99546	0.000514303	0.00469904
PIAS3	0.993986	3.77656	0.000766291	0.00601641
SCYL3	0.994041	3.44612	0.00134124	0.00856824
ZNF24	0.996132	6.05027	0.00103672	0.00726114
REST	0.996477	5.53595	0.000567526	0.00502069
TSPYL4	0.999029	2.86071	0.00139266	0.00874427
GPR137B	1.0004	6.46532	0.000451254	0.00435099
TSHZ3	1.00052	3.17413	0.000549654	0.00492868
SIN3A	1.00071	5.01465	0.00115642	0.0077774
GNE	1.0055	4.71598	0.000346839	0.00376534
DNAJB9	1.0078	5.41339	0.000265593	0.00326186
CCDC82	1.00786	5.09751	0.000392086	0.00405624
ACBD5	1.00926	5.96419	0.00145431	0.00898626
SMURF2	1.0106	4.71369	0.000222813	0.00292622
PDK1	1.01233	3.78553	0.000213127	0.00286565
PYROXD1	1.01422	4.10331	0.000889114	0.00659504
IFT88	1.0143	3.21088	0.00126059	0.00820809
RNF169	1.01471	4.96794	0.000302202	0.00350528
DAXX	1.01638	6.18304	8.54335e-05	0.00171677
CCDC117	1.01836	4.61787	0.000157798	0.00244487
RASA2	1.01882	4.65351	0.000716	0.00577161
METTL4	1.02135	3.57178	0.000266208	0.00326486
THAP6	1.02204	3.48578	0.00052496	0.00477377
IPMK	1.02591	4.2765	0.000643652	0.00540588
ST3GAL2	1.02606	6.83205	0.000550683	0.00492868
TMEM135	1.02723	4.81775	0.000204832	0.00279856
ZKSCAN1	1.02908	5.59038	0.000703087	0.00571933
NUPL1	1.03028	6.35068	0.000538618	0.00486777
DOCK5	1.03121	5.95783	0.000311846	0.0035521
SPTAN1	1.03293	8.54275	0.00167289	0.0098762
HBP1	1.03501	6.39222	0.000161258	0.00245913
APP	1.03509	8.36537	0.00139049	0.00873688
PRKCH	1.03568	3.74821	0.000354341	0.00380684
GIMAP2	1.03783	5.10749	0.000831585	0.00633244
ANKRD42	1.03858	3.5294	0.00107397	0.00742259
HIST1H2BK	1.03997	5.25593	0.00150201	0.00917185
STK35	1.04006	4.36696	0.000655676	0.00546769
C5orf22	1.04013	4.78786	0.000440421	0.0042893
CCDC93	1.04155	6.64807	0.00118156	0.0078966
C7orf60	1.04197	4.86899	0.00136817	0.00865527
ZC3H11A	1.04429	6.49592	0.000784757	0.00610417
TNFAIP8	1.04438	6.73527	9.65353e-05	0.00181192
PSME1	1.04759	7.45357	0.000277245	0.0033308
ARID3A	1.04819	5.25193	9.37624e-05	0.0017827
FADS2	1.04822	7.92316	0.00124446	0.00814221
VPS9D1	1.04843	5.01073	0.000948438	0.00685288
GOLGB1	1.04878	6.14033	0.000256889	0.00320191
GYS1	1.04887	5.78734	0.000140434	0.00226327
PTPN12	1.05151	7.94852	0.000636997	0.00538082
DAPP1	1.05326	5.62395	0.000915446	0.00672513
SLFN12	1.05398	3.07258	0.000818478	0.00626668
SLC35D1	1.0543	4.06155	0.000610606	0.00524985
IFT57	1.05469	2.7139	0.000758159	0.00597926
TWF1	1.05522	5.71763	0.000345358	0.00375622
HERC4	1.05551	6.39015	0.000208079	0.00282179
TRIM69	1.05622	6.10088	0.000140178	0.00226175
XIAP	1.0581	6.17037	0.000420247	0.0041946
TBC1D30	1.05918	3.90158	0.00040837	0.00413573
UBE2L6	1.05941	7.42472	0.000211227	0.00284662
CEP350	1.06252	5.75858	0.00127744	0.00828406
AC007362.1	1.06422	5.43972	7.17483e-05	0.00156168
NPC1	1.06768	7.82086	0.00150351	0.00917498
BCORL1	1.069	3.41806	0.00102064	0.00719284
SAMD4B	1.07028	5.37255	0.000397051	0.00408228
MOB1A	1.07144	7.57337	0.000671015	0.00554304
RILPL2	1.07161	6.67914	0.0005427	0.00489209
RAP2C	1.07205	6.41696	7.25603e-05	0.00156999
P4HA2	1.07258	4.10081	0.00112637	0.00763668
CDKN1B	1.07383	4.72604	0.000221881	0.00291863
SP100	1.07653	6.43556	6.79737e-05	0.00151536
NIPBL	1.07862	6.01586	0.00125013	0.00816415
EIF1B	1.07892	6.2281	0.000876114	0.00654678
SLC30A7	1.07894	5.49707	0.000302354	0.00350528
MTMR3	1.07896	6.06553	0.00108725	0.00746994
ZNF792	1.07902	1.89205	0.000856072	0.00646015
BACH1	1.0804	6.63672	0.000324389	0.00363317
LYSMD2	1.08055	4.24737	0.000117934	0.00204533
CLDND1	1.08111	5.34433	5.52597e-05	0.00134419
VAV1	1.08328	7.889	0.000348295	0.00377416
MIER3	1.08549	3.9645	0.000221388	0.00291433
RP2	1.08559	6.23642	0.00142752	0.00889017
BRAF	1.08787	2.92975	0.00102753	0.00721692
PPTC7	1.08816	6.12804	0.000602955	0.00520322
SP110	1.08901	5.3342	0.000141544	0.0022713
PHF8	1.09115	4.47529	0.00162036	0.00968967
SPG11	1.09162	6.38984	0.00138045	0.00870125
SEC24A	1.09404	5.78934	0.000460469	0.00440749
BHLHE41	1.09416	7.68035	0.000812924	0.0062493
BTG3	1.09473	5.20633	0.000144867	0.00230104
ZNF277	1.09541	4.48422	0.00021709	0.0028924
ELK1	1.09599	5.3073	0.000238841	0.00304826
KIF5B	1.09615	7.67715	0.000398167	0.00408472
FKBP4	1.09702	6.59087	0.000305786	0.00352415
CREM	1.09703	4.73232	0.000462804	0.0044167
RFTN1	1.09728	6.95678	0.000917896	0.00674031
ACSL5	1.09755	7.04925	0.000293667	0.00345005
SP140	1.09861	3.77218	0.00139459	0.00875013
DGKA	1.10004	3.7787	0.00138195	0.00870125
TAB3	1.10392	5.25897	0.000727561	0.00583742
C5orf51	1.10417	5.27266	0.000830601	0.00633215
PPARD	1.10462	7.08672	0.00157133	0.00949002
PLEKHA8	1.10473	3.1203	0.00106186	0.00737556
HELZ	1.10483	5.33968	0.00108267	0.00745522
CHMP5	1.10558	6.69394	5.75432e-05	0.0013639
BRMS1L	1.10631	3.18483	0.000982015	0.00703204
OPTN	1.10761	7.16638	6.82773e-05	0.00151615
REC8	1.10776	1.74885	0.00107448	0.00742259
TSC22D3	1.10892	4.13561	0.00105475	0.00734648
CASP7	1.10913	5.69066	0.000325019	0.00363389
IFI44	1.10945	4.91563	0.00059847	0.00517977
MAFG	1.11012	6.17129	8.28811e-05	0.00169099
POLI	1.11249	3.51778	0.000337372	0.00370855
ANPEP	1.11497	9.13949	0.000242043	0.00307351
UBA6	1.11572	6.13072	0.000313634	0.00356221
SFT2D2	1.11632	4.00519	0.00019675	0.00273753
CDYL	1.11794	5.74651	0.00013906	0.0022499
CCNG2	1.11804	4.82242	0.000188744	0.00269291
ECE1	1.11936	4.87981	0.000145537	0.00230799
ERO1L	1.12111	7.25468	6.58998e-05	0.00149161
CCDC115	1.12242	5.83055	0.000219894	0.00290495
RALGAPA1	1.12269	3.72132	0.00163082	0.00971585
KDM5A	1.12285	5.85886	0.000440241	0.0042893
MESDC1	1.12356	4.44398	0.000651642	0.00543974
TBC1D16	1.12383	4.98927	0.000644761	0.00540645
ZNF654	1.12424	4.1885	7.80614e-05	0.00163158
LSS	1.12433	7.33677	0.00035487	0.00380874
RAB7L1	1.12589	6.14588	0.00101719	0.00718603
PIK3C2A	1.12769	5.11581	0.00126151	0.00821105
SPATA13	1.12879	6.48386	0.00116699	0.00782161
TFDP2	1.13058	3.62375	0.000224057	0.00292622
PRDM2	1.13107	5.04599	0.000386963	0.00401505
DDX59	1.1316	4.08194	0.000113018	0.00199164
LUZP1	1.13344	5.63579	0.000878544	0.00655621
RSF1	1.13971	4.82716	0.000420197	0.0041946
CTDSP2	1.14038	7.02474	0.000422224	0.00420479
VCPIP1	1.14058	5.158	0.000844863	0.0064101
PSMB9	1.14406	6.3827	0.000105126	0.0019159
TMF1	1.14456	5.62876	0.000380326	0.00397495
IFFO2	1.1447	2.49316	0.0004986	0.00460442
ATP11B	1.14544	6.23529	0.000468519	0.00444197
RBBP9	1.1493	4.65762	0.00129401	0.008373
TMEM38B	1.15009	6.11428	0.000162857	0.00247815
MBNL2	1.15078	4.14202	0.000454685	0.00437263
RAB2B	1.15205	4.47854	0.000255657	0.00319336
CCDC50	1.15407	5.98454	0.000738644	0.0058914
MTHFD2	1.15452	8.00516	0.000305568	0.00352395
EAF1	1.15811	6.45036	0.00150682	0.00918879
MLLT6	1.1584	7.0667	0.00102997	0.00723115
AZIN1	1.15892	7.57874	9.9396e-05	0.00184022
COQ10B	1.15967	5.64893	4.39202e-05	0.00120503
NDST2	1.16019	5.47351	0.00022121	0.00291418
DNAJA1	1.16172	8.35279	0.000112127	0.00198462
HIPK1	1.16341	6.29946	0.000703806	0.00571989
UGCG	1.16346	6.81542	0.000137182	0.00223183
LMO4	1.16394	6.21394	0.000262263	0.00324361
CCSER2	1.16669	5.53163	0.00112481	0.00763193
DENND4A	1.16711	4.31213	0.00157655	0.00950848
WWC2	1.16759	3.43047	0.000412141	0.00415615
PHC1	1.16843	2.76183	0.000595674	0.00516829
RAB31	1.17034	8.22727	0.000153762	0.00239597
ELL2	1.17105	6.53494	0.000125658	0.00212087
TMEM106A	1.17211	5.59629	0.00138533	0.0087082
EYA3	1.17217	5.33108	0.00135533	0.0086259
ARSB	1.17387	7.02937	0.000572341	0.00504154
NUAK2	1.17406	2.85552	0.00159308	0.00956638
SMURF1	1.17459	4.8445	0.000186049	0.0026875
RBMXL1	1.17554	4.33273	0.00086222	0.0064833
WSB1	1.17584	7.35361	0.000781907	0.00609548
HEATR6	1.17603	4.57335	0.000737424	0.00588433
TTBK2	1.17709	3.23783	0.00083068	0.00633215
CKAP4	1.17875	6.5647	0.000330307	0.00367292
UBR1	1.17901	5.25081	0.000920288	0.00675223
TGIF1	1.1798	5.32921	3.5707e-05	0.00110455
SAV1	1.1838	4.69885	0.000734823	0.00586891
AC006978.6	1.18569	2.67609	0.000200682	0.00275734
CAMSAP2	1.18634	5.3725	0.000594007	0.00516401
LIG4	1.18863	5.03882	0.000702335	0.00571686
IL4I1	1.18891	7.34371	0.00157373	0.00950127
PIP5K1A	1.189	5.5429	0.000324541	0.00363317
INSIG1	1.18964	7.84107	0.000351488	0.00378916
ANKRD12	1.1901	5.58832	0.000823811	0.00629655
PLD2	1.19034	4.95399	0.000192228	0.00270866
TRIM62	1.19044	2.1368	0.000578984	0.0050786
USP32	1.19157	6.18141	0.000313747	0.00356221
APOBEC3G	1.19224	4.48617	0.000267517	0.00326497
USP34	1.19371	6.64793	0.000580062	0.00508045
NUP98	1.19448	7.19729	0.000542024	0.00489101
MORC3	1.19554	5.94371	0.000793816	0.00615557
ZNF436	1.19724	3.11787	0.00149078	0.00913531
STAG2	1.19753	6.54414	0.000454742	0.00437263
CUL1	1.19778	6.662	0.000922775	0.0067592
C11orf30	1.19779	4.19861	0.00065546	0.00546769
TRIP10	1.20177	5.24287	0.000293038	0.00344495
RFX2	1.20566	3.24592	0.000180884	0.00263646
RNF24	1.2106	4.24864	0.000930827	0.00680118
RB1CC1	1.21139	5.14947	0.000122313	0.00208643
RP11-196G18.22	1.21154	1.21088	0.00098283	0.00703344
KDM6A	1.21164	4.58995	0.000987521	0.00705137
KLF9	1.21186	5.84896	0.000120188	0.00206622
RP11-127L20.6	1.21235	1.65543	0.00100912	0.00714755
ARRDC4	1.21239	5.63101	0.000627539	0.00532651
UBR4	1.21323	7.61736	0.000402982	0.00410379
ZFAND4	1.21467	1.76309	0.00140841	0.00881169
EDEM1	1.2149	6.93306	0.000331803	0.00367838
ATP11C	1.21529	4.70221	0.000120799	0.00206863
AFF4	1.2158	6.90146	0.000934371	0.00681755
NDST1	1.21586	7.18686	0.000658608	0.00547828
ZDHHC9	1.21659	4.4253	9.06093e-05	0.00175888
OSGIN2	1.21807	6.47628	4.97842e-05	0.00127446
ZFX	1.22033	4.74202	0.000711445	0.00576071
TANK	1.22037	7.0646	9.79514e-05	0.00182904
DPYD	1.22057	7.20375	0.00159322	0.00956638
RNF149	1.22214	6.84722	5.46777e-05	0.00133373
FAM49A	1.22289	5.42935	0.000332802	0.00368344
BMPR2	1.22429	5.53198	0.00049309	0.00457382
IDS	1.22704	6.76385	0.000257318	0.003205
MB21D1	1.23074	3.93558	0.000211172	0.00284662
PDHX	1.2317	5.70183	5.72576e-05	0.00136085
ENTPD4	1.23515	5.8683	0.000283554	0.00337397
CYLD	1.23618	6.48877	0.000567364	0.00502069
BCL2L2	1.23729	4.88202	4.47345e-05	0.00120812
ATF7IP	1.2465	4.87196	0.000674578	0.00556203
IRF9	1.25008	2.15501	0.000514973	0.0047024
RP11-327F22.1	1.25032	6.97172	5.58774e-05	0.00134988
DIRC2	1.25042	5.26258	0.000473005	0.00446572
RYBP	1.25244	5.49137	0.000144175	0.00229259
CRLF3	1.25382	5.16835	0.000519058	0.00473234
UBXN4	1.25555	7.24083	0.000601279	0.00519641
SDE2	1.25939	4.65803	0.00147131	0.00904168
TMOD3	1.2599	6.48017	0.000263182	0.00324813
RICTOR	1.26365	4.95558	0.000407475	0.00413279
NBR1	1.26413	7.31731	0.000187066	0.0026886
MEGF9	1.26443	6.16621	0.000488571	0.00454629
PML	1.2651	6.11893	0.000148153	0.00234102
ULK2	1.26522	5.02821	9.70993e-05	0.00182056
CLIP1	1.26529	6.87261	0.000314956	0.00357256
AKR1B1	1.26619	7.82096	0.00044019	0.0042893
PVR	1.26735	5.51007	2.12178e-05	0.000862129
DYNC1H1	1.26842	8.38871	0.000992395	0.0070696
LRP8	1.26899	5.10676	0.000187325	0.0026886
HK2	1.26974	8.32904	0.00150825	0.0091911
CDC14A	1.27	2.22598	0.000998891	0.00709798
RC3H2	1.27288	5.57438	0.000370427	0.00390569
PTGES3P1	1.27455	2.24272	0.00124364	0.00814093
TBC1D22B	1.27665	4.86444	0.000294447	0.00345035
GYPC	1.281	6.30057	0.000752563	0.00596244
SUCO	1.28356	4.49446	0.000393163	0.00406022
RLF	1.28673	4.64562	0.000217072	0.0028924
FBXL20	1.28833	3.14431	0.00011532	0.00201852
BTN2A1	1.28925	5.95014	5.07667e-05	0.00128212
AC007283.5	1.29017	4.75593	0.000144014	0.0022921
DNAJB6	1.29099	7.49679	5.55431e-05	0.00134736
TMTC3	1.29248	3.34849	0.000178028	0.00261569
SOS1	1.29317	5.79389	0.0014065	0.0088029
CSRNP2	1.29333	4.86306	0.000529631	0.00480896
EIF2C2	1.29608	3.98604	5.13162e-05	0.00129113
IFITM3	1.29674	4.04776	0.000234538	0.00300792
DDX58	1.30016	4.97628	0.000124491	0.00210927
PHF21A	1.30316	5.25757	3.17137e-05	0.00103864
CLASP1	1.30356	5.2814	0.000797637	0.0061716
CYTIP	1.30381	5.70598	0.00132844	0.00852604
SESTD1	1.30426	5.09802	9.16393e-05	0.00176717
TYMP	1.3046	8.23926	8.66554e-05	0.0017294
APOO	1.3049	5.22988	5.36112e-05	0.00131868
NINJ1	1.30861	8.21591	0.000625902	0.00532032
KIF3B	1.3093	5.21762	5.39334e-05	0.00132361
SAT1	1.30964	10.2572	0.00124071	0.00813283
TMTC2	1.31105	2.76444	0.00142271	0.00887593
ZEB2	1.31215	8.14273	0.000521331	0.00475036
RP11-46A10.4	1.31296	0.511127	0.0016835	0.00991552
TRPS1	1.31322	5.1197	0.000310888	0.00354578
CNNM4	1.31448	4.6196	0.00103395	0.00724752
ARID2	1.31735	4.53247	0.00112327	0.00762442
NBPF9	1.31901	4.07782	8.18215e-05	0.00168107
TM9SF4	1.31921	6.87076	0.000209001	0.00282484
SNAPC1	1.32001	2.28025	0.000351834	0.00378916
RP11-75L1.2	1.32768	1.69042	0.00153774	0.00933847
CDK5RAP2	1.32777	6.16809	0.000117362	0.0020416
PRPF3	1.33222	5.87105	4.63586e-05	0.00122653
C10orf12	1.33311	3.1595	0.00165118	0.00979071
C3	1.33378	8.04727	0.00136574	0.00865527
C10orf118	1.33485	4.05811	0.000269265	0.00328033
ITGA5	1.33722	8.16664	0.00013558	0.00222745
BTN3A3	1.33883	5.15573	0.000275065	0.00332062
PPP1R15B	1.33991	6.83758	0.000382248	0.00397861
GRIN2D	1.33996	1.25956	0.000569827	0.00503596
HUWE1	1.34087	7.47347	0.000341498	0.00373413
ERO1LB	1.34097	3.2695	0.000110765	0.00197114
NSUN3	1.34171	4.05402	6.63159e-05	0.00149757
MICAL2	1.34516	6.28817	0.000305273	0.00352286
EIF2AK2	1.34546	5.75321	0.000376432	0.00394536
RP11-705C15.2	1.34608	4.84239	6.65889e-05	0.00149757
PMP22	1.34621	4.84624	0.000353147	0.00380097
FOXN2	1.34794	5.10843	0.00122424	0.00807907
SLC31A1	1.34827	7.98889	0.00015003	0.00236008
DICER1	1.3489	7.09454	0.000396875	0.00408228
NFKB2	1.35085	7.64744	0.000109942	0.00196299
PIM1	1.35366	7.19462	0.000195985	0.00273121
PREX1	1.35427	7.54145	0.000494363	0.00458019
CLDN12	1.35628	5.13607	1.87633e-05	0.000824042
TET2	1.3577	5.49874	0.000339912	0.00372696
ATP2B1	1.36029	6.65436	2.55656e-05	0.000936712
FAM179B	1.36331	3.83994	0.000992792	0.0070696
RP11-94L15.2	1.36585	0.360378	0.00101941	0.00719284
HERC6	1.36936	3.85094	0.000259715	0.00321919
ZMYND15	1.36941	4.28312	3.71043e-05	0.00111596
ELL	1.37019	4.28877	0.0004171	0.00418418
DENND3	1.37136	5.24079	0.000191036	0.00270076
CMIP	1.37261	6.02922	0.000272747	0.00331346
SLC25A28	1.3757	5.13592	6.75646e-05	0.00151371
DNAJC3	1.37652	7.62341	6.21964e-05	0.00143361
SNX18	1.38129	6.15376	0.000334734	0.00369552
FIGNL1	1.38304	4.076	0.000181958	0.0026469
ATXN7	1.38434	4.77669	0.00062695	0.00532588
LPAR1	1.38606	5.13237	8.28815e-05	0.00169099
MINK1	1.38635	6.94619	0.00158209	0.00952886
PRRC2C	1.38812	7.59152	0.00155338	0.00940094
SLC4A7	1.38878	5.93661	0.00102247	0.00719284
CD82	1.3916	8.74197	6.11263e-05	0.00141824
PDGFB	1.39311	3.14986	0.00022597	0.00293728
ARL5B	1.39405	4.71343	0.00047161	0.00445925
N4BP2	1.39511	4.20007	0.000223212	0.00292622
DHX58	1.39655	4.90629	0.000192067	0.00270866
KANK1	1.39715	4.77012	0.000294674	0.00345035
RPGR	1.40136	3.16944	4.49511e-05	0.00120812
EDEM3	1.4027	5.94282	0.000234534	0.00300792
BAZ2B	1.40312	5.05563	0.000489193	0.00454967
RHOQ	1.40919	8.53417	0.000134406	0.00221394
PPP4R2	1.41015	6.13266	1.93292e-05	0.000828687
CXCL16	1.41321	8.83519	2.83021e-05	0.000995499
N4BP2L1	1.41334	5.26311	0.000322844	0.00362291
ARHGAP24	1.41376	3.34974	0.000578381	0.00507584
[truncated: 998 more rows]

## Sheet: Effect of Infection (pH 7.0)
Gene	log2 FC	logCPM	PValue	FDR
SEPP1	-8.48605	8.99358	2.34192e-08	1.37871e-05
CTD-2380F24.1	-7.90552	-0.962226	0.000700245	0.00321403
ZNF704	-7.70255	2.75532	4.58585e-07	5.45066e-05
PDE7B	-7.61306	-1.2324	0.00092822	0.00395934
RP11-231N3.1	-7.58814	-1.15733	0.000989006	0.00414821
KLHL13	-7.36232	0.0609136	5.61735e-06	0.000168339
SEMA5A	-7.25207	2.03387	1.014e-05	0.000226648
PHYHIP	-7.20345	-1.51841	0.00152572	0.00573725
RP11-616K6.1	-7.11125	-0.133845	7.09684e-05	0.000705314
RP11-76E17.3	-6.83794	-1.90786	0.00244956	0.00822892
PRTN3	-6.77964	-1.86526	0.00246519	0.00826791
MGARP	-6.77957	-0.489568	2.0828e-05	0.000340638
KCNAB1	-6.73824	1.83752	6.83151e-05	0.000689857
XXbac-B33L19.4	-6.7048	-2.03484	0.00295928	0.00955695
RASGEF1C	-6.66473	-1.97411	0.00281972	0.00919401
HS3ST1	-6.59222	2.55785	1.37839e-06	8.42011e-05
TMEM37	-6.49179	3.53626	1.3321e-07	2.96605e-05
XKR3	-6.48889	-0.821113	2.26742e-05	0.000356764
MANSC4	-6.32669	-0.196133	7.88705e-05	0.000754029
SPTLC3	-6.15107	0.116685	3.58767e-05	0.000466795
TLR5	-6.14234	3.33572	8.57274e-05	0.000787483
CABLES1	-6.10162	2.73915	1.14432e-06	8.03853e-05
NOV	-6.00426	1.97748	6.88727e-05	0.000691913
RP11-728F11.4	-5.99426	-0.0965003	6.30748e-06	0.000175284
RP11-44F14.1	-5.97189	-0.138159	1.6924e-05	0.000304407
CD101	-5.94773	2.49705	3.74994e-06	0.000134349
AC104809.4	-5.94675	-0.576197	2.09774e-05	0.000340638
CCDC152	-5.91886	1.24188	6.0527e-06	0.00017357
Z83851.1	-5.84208	0.776183	1.69811e-06	9.17406e-05
MPPED2	-5.73604	-1.3734	8.39446e-05	0.000780787
CRHBP	-5.60652	-0.377285	2.93174e-05	0.000415703
APLN	-5.60354	-0.0843254	9.62016e-06	0.000221503
PLCB1	-5.59883	1.62589	3.83496e-06	0.000135367
SPATA12	-5.51974	2.6133	1.28272e-05	0.000263295
GPRC5B	-5.44237	2.84855	6.74719e-05	0.000686068
DNASE1L3	-5.41449	-0.57472	2.98393e-05	0.000419802
IL22RA2	-5.3858	-1.74768	0.000137822	0.00106252
LGALS9B	-5.38169	-1.57447	0.000344875	0.00195889
RP11-1260E13.4	-5.37003	-1.05493	0.000154165	0.00114766
EEPD1	-5.357	5.06791	7.95284e-05	0.000757436
NMRK2	-5.34189	2.79978	1.08064e-05	0.000235559
AC007750.5	-5.33893	-1.66087	0.000289465	0.00174052
HS3ST2	-5.32966	5.51633	4.27486e-05	0.000516804
RPH3A	-5.32645	-1.72027	0.000187419	0.00129726
CACNA2D3	-5.31559	0.540826	0.000582396	0.00282337
KRT17P1	-5.31311	-0.0476353	4.29805e-05	0.000518025
ITPKB-IT1	-5.30683	-1.01996	0.000306075	0.00181041
TRHDE	-5.30578	-1.70978	0.000316407	0.00185283
AC104809.3	-5.29592	-1.79631	0.000164024	0.00119526
PTPRN	-5.27518	-0.661487	6.15507e-05	0.000644871
CMBL	-5.25996	1.2508	0.0002745	0.00167723
C1orf127	-5.25709	1.30704	5.80191e-06	0.000170613
CTD-2135D7.5	-5.25183	1.47834	1.76086e-05	0.000311212
DOC2A	-5.24944	-0.738427	7.45825e-05	0.000727262
KRT17P2	-5.24361	0.596478	0.000139179	0.00106912
RP11-169D4.2	-5.23479	0.733773	9.43565e-05	0.000836745
ALK	-5.22089	-0.50486	8.14933e-05	0.000768659
CXCL12	-5.15405	-0.765177	4.02973e-05	0.000500614
SEMA3G	-5.12045	1.96995	1.96697e-06	9.76951e-05
FHL2	-5.09839	-2.01163	0.000207136	0.00138896
F13A1	-5.09569	1.40975	5.05044e-05	0.000568773
SLC29A4	-5.09387	0.62651	8.54984e-05	0.000787029
ATP8B1	-5.08811	1.94769	2.04111e-05	0.000337273
RP11-1018N14.5	-5.0826	-0.508732	0.000984851	0.00413473
KLHL41	-5.07601	-1.91897	0.000390552	0.00212299
ADAMTS15	-5.07296	0.267623	8.00036e-05	0.000760444
RP11-554A11.6	-5.05884	-0.464654	6.85028e-05	0.000691009
PROC	-5.00546	2.23032	2.9074e-05	0.000414629
CTSG	-4.9466	-2.03672	0.000453034	0.00234185
AGRP	-4.94302	-0.473585	0.000166372	0.00120786
AP003774.4	-4.92031	-1.39377	0.000114579	0.000945899
CTTNBP2	-4.9089	-0.535178	0.000785825	0.00349784
MPEG1	-4.90653	7.44044	0.000147467	0.00111171
C8orf46	-4.8825	-2.10069	0.000407659	0.00218404
POU3F1	-4.87733	-1.10999	0.000102042	0.000879585
IL1RL2	-4.86976	-0.331133	0.000258253	0.00160869
ELF5	-4.8501	-2.16649	0.000385746	0.00210735
PHGDH	-4.83507	3.29846	4.3566e-05	0.000522334
ANGPT4	-4.81251	-0.545156	4.82211e-05	0.000551532
LPPR3	-4.78329	-2.16708	0.00069119	0.00318458
GSG1	-4.78216	1.15264	1.23991e-06	8.28523e-05
CTSF	-4.77109	4.68993	4.95618e-05	0.000563205
C9orf96	-4.76227	-1.62879	0.000170592	0.00122552
CTD-2555A7.3	-4.73488	-1.54629	0.000191515	0.00131343
ADCY1	-4.72441	2.17179	0.000241455	0.00154172
RPL7AP64	-4.71863	-0.345535	0.000273894	0.00167547
ISM1	-4.71722	-0.332542	0.000232486	0.00149871
TKTL1	-4.71399	-1.53881	0.000649792	0.00304434
ASIC1	-4.69287	0.232372	5.75635e-05	0.000618345
AC064834.3	-4.6783	2.32163	3.68252e-05	0.000474226
CTD-2531D15.4	-4.67643	-1.2196	0.000189982	0.00130597
RP11-368J21.3	-4.67018	3.37661	1.56115e-05	0.000296335
LY9	-4.66911	5.56749	4.29945e-05	0.000518025
LGALS9C	-4.66728	-0.493775	0.000262508	0.00162885
AQP8	-4.65514	-1.02897	0.000105107	0.000897538
RGS18	-4.62736	2.90122	5.43271e-05	0.000599917
FBLN5	-4.62585	-0.181688	0.000335705	0.00192735
FBLIM1	-4.62307	1.54614	0.000477949	0.00243699
DAPL1	-4.59617	-2.2065	0.00052899	0.00262792
PAK6	-4.57531	-2.3139	0.000909582	0.00390392
WIPF3	-4.5743	-0.0524382	0.00052187	0.00260006
RP11-832A4.5	-4.56683	-2.38269	0.000600216	0.00288244
PIP	-4.55794	-2.36124	0.000720871	0.00328434
DYX1C1	-4.5524	-2.41501	0.000679663	0.00314556
CD244	-4.54047	2.10692	1.96663e-06	9.76951e-05
TREM2	-4.5347	7.12925	0.000219325	0.00144026
PMFBP1	-4.44721	2.85798	7.2908e-05	0.000716094
FMO1	-4.43585	-2.45021	0.000954511	0.00404286
FFAR4	-4.42728	0.891664	0.000115708	0.000951578
SHMT1	-4.42343	5.09651	1.31194e-05	0.000266801
UMODL1	-4.41964	-1.87071	0.00107304	0.00440819
TREML1	-4.4009	1.79588	4.16338e-05	0.00051037
PNMA6C	-4.38183	-2.50869	0.000913246	0.00391636
RASAL1	-4.36654	2.64	3.42647e-05	0.000454664
RP13-650J16.1	-4.35846	-1.90378	0.000616842	0.00294358
C1QTNF2	-4.35729	-2.51375	0.000990795	0.00415374
ADORA3	-4.34928	1.56899	6.40677e-07	6.20626e-05
NEURL1B	-4.34677	1.14597	1.57643e-05	0.000297225
P2RX6	-4.33688	-2.53604	0.00113362	0.00459801
RP4-644L1.2	-4.33679	1.58927	0.00200679	0.0070631
CYGB	-4.32598	4.76451	6.65883e-05	0.000680666
RP11-66N11.8	-4.32257	-1.5794	0.00042557	0.00224491
GALNT14	-4.316	1.39519	7.32235e-05	0.00071799
C21orf128	-4.3118	-1.92315	0.000482999	0.00245632
KRT4	-4.30348	-0.689226	8.96087e-05	0.000812051
SLC46A1	-4.29335	3.14217	3.6017e-05	0.000467584
C5orf4	-4.28127	3.30287	1.11291e-06	7.86232e-05
IGF1	-4.27941	-0.210616	0.000456657	0.00235366
HAL	-4.27478	3.0071	3.38469e-05	0.000452089
IGSF10	-4.26952	-0.220755	0.000225621	0.00146616
CTC-265F19.3	-4.26421	-2.50724	0.00149139	0.00563831
KRT79	-4.24746	5.13671	0.000596574	0.00286887
CTB-43E15.4	-4.24719	-2.53433	0.00240977	0.00813477
RGMA	-4.23875	0.346225	0.000203298	0.00137178
CRYM	-4.23467	-1.93207	0.000922382	0.00394131
AC008063.3	-4.23232	-2.62994	0.00118494	0.00475353
CHST13	-4.2286	2.22355	2.76836e-05	0.000402465
FABP4	-4.21804	8.57044	3.27824e-05	0.000444279
CPA6	-4.21725	-2.62985	0.00133043	0.00517938
DPEP3	-4.19883	-0.743234	9.36715e-05	0.00083265
GPR34	-4.19855	4.14109	0.00059498	0.00286355
RP11-156K13.3	-4.19353	0.46229	0.000243133	0.00154906
LIPC	-4.1858	-2.06294	0.00188004	0.00673285
CTB-133G6.1	-4.17815	-2.01163	0.000772037	0.00345746
FCER1A	-4.16883	-1.36683	0.000399516	0.00215447
AZU1	-4.1635	1.32564	1.46121e-05	0.000287198
DPEP2	-4.16197	5.96228	1.35115e-07	2.96605e-05
ZBED3-AS1	-4.15789	2.3561	9.38561e-05	0.00083385
OTOA	-4.15631	3.25525	3.21122e-06	0.000124191
RP5-899B16.1	-4.15014	-2.57316	0.00177462	0.00643788
RP11-6F2.6	-4.14095	-2.54833	0.0013993	0.00536958
ACSM5	-4.13448	1.51842	8.17219e-05	0.000769989
TMEM235	-4.11766	-1.99906	0.00231612	0.00789133
DNASE2B	-4.11565	4.37008	9.04323e-05	0.000814382
CARD14	-4.10743	2.00723	6.13147e-05	0.000643164
PPARGC1A	-4.10388	-1.70692	0.00254501	0.00848386
TGFBI	-4.09249	10.1613	0.000637034	0.00300672
AC016753.7	-4.09045	-1.80481	0.00036533	0.00203059
DDX39BP2	-4.08239	-1.70246	0.000833148	0.00365757
SLC40A1	-4.07956	3.14326	5.42174e-05	0.000599458
COL23A1	-4.06905	4.99444	0.000106119	0.000901806
RND2	-4.06099	-2.21769	0.00118476	0.00475353
RP11-720L2.3	-4.03859	-1.44791	0.000152147	0.00113697
PDE2A	-4.03612	3.98569	0.000358778	0.002005
SNED1	-4.03464	2.16986	3.96478e-05	0.000497911
CLEC10A	-4.03308	1.95399	3.35531e-05	0.000450903
HSD11B2	-4.02858	-2.69319	0.00270906	0.00891247
KCNIP3	-4.01943	-1.48607	0.000267941	0.00165033
CALCR	-4.01183	-2.12476	0.00187357	0.00671379
ALOX15	-4.00662	-2.66689	0.00238743	0.0080795
FAM27E3	-4.00055	-2.75966	0.0023536	0.00798192
HAMP	-3.99899	2.89957	1.89398e-05	0.000323152
FAM124B	-3.99834	-2.1803	0.00311862	0.00993396
RP11-761N21.1	-3.99771	-2.73131	0.00259976	0.0086418
IQCD	-3.98447	1.45295	9.00244e-06	0.000212852
AC092619.1	-3.97379	-2.18227	0.00297301	0.00958937
RP11-184M15.1	-3.97286	3.23691	7.98612e-06	0.000200691
CC2D2A	-3.96278	0.78662	0.000599257	0.0028802
AMDHD1	-3.94552	2.40044	0.000102868	0.000884434
ACP5	-3.94278	10.3671	1.46603e-05	0.000287824
CERS1	-3.93361	-1.77807	0.001007	0.00420065
CTD-3023J11.2	-3.93091	-1.84844	0.000294492	0.00176084
FGFBP3	-3.90889	-1.58334	0.00034797	0.00196821
AC051649.16	-3.89984	-1.08835	8.52322e-05	0.000787029
TMEM56	-3.89268	-2.79608	0.00271805	0.00893203
RP11-146I2.1	-3.89201	-1.88797	0.0009699	0.00409051
ARL4C	-3.88716	6.58458	0.000187575	0.00129753
RP11-1094H24.4	-3.88175	-1.6253	0.000894404	0.00385058
CAMK2B	-3.87394	0.672931	1.59493e-05	0.000299793
BIRC7	-3.85954	-1.01265	0.000144229	0.00109548
UNC80	-3.85828	-1.34921	0.000398502	0.00215164
PGBD5	-3.85632	2.92177	2.61851e-05	0.000390578
RASL11B	-3.85508	1.53977	0.000173799	0.00124331
CPVL	-3.85483	7.51707	9.53814e-05	0.00084103
TRIM45	-3.85091	-1.93158	0.000982822	0.00413015
GOLGA7B	-3.85011	4.06902	2.12055e-06	0.000101693
ADAMTS17	-3.84881	-0.831294	0.00076041	0.00342019
WFIKKN2	-3.84153	-0.973725	3.33748e-05	0.000449882
GAPT	-3.83537	1.61521	3.82248e-05	0.000485146
STMN1	-3.82709	5.60076	8.22854e-07	7.05372e-05
KCNF1	-3.82534	-0.379634	0.000482874	0.00245632
VIPR1	-3.82519	-0.182875	0.000577715	0.00280812
ALDH5A1	-3.8139	4.2705	1.32015e-05	0.000268013
PHYHD1	-3.81279	-0.707215	0.00211878	0.00738076
TMEM151A	-3.80458	0.237313	6.85077e-05	0.000691009
RP11-403I13.5	-3.80354	-1.62505	0.0020636	0.00722333
LIPN	-3.79894	1.49182	0.000986414	0.0041403
ASRGL1	-3.77844	4.1629	1.2874e-06	8.326e-05
SAMD13	-3.75805	-0.186379	1.899e-05	0.000323381
COLEC12	-3.75616	3.93024	9.90792e-05	0.000862988
RP11-559N14.5	-3.75417	0.918186	0.00299021	0.00962328
FCN1	-3.75338	6.30493	5.98563e-08	2.02487e-05
MS4A6A	-3.75231	4.94825	3.46556e-07	4.58366e-05
RP11-105C19.1	-3.75179	-0.522222	0.0012516	0.00495987
UGT3A1	-3.74876	-0.472928	0.00110931	0.00452548
ITGA11	-3.7481	1.38312	0.000134239	0.0010421
RP11-392A22.2	-3.74761	-1.06306	4.52662e-05	0.000534414
AP001007.1	-3.74681	6.12378	1.5275e-07	3.18403e-05
SORL1	-3.73852	5.25304	5.65387e-05	0.000612799
RBP7	-3.73471	1.28664	6.86172e-05	0.000691331
TP73	-3.72244	-0.812417	0.00162646	0.00602211
CTB-113P19.4	-3.72199	-2.05584	0.00129948	0.00510135
GAMT	-3.72112	0.949081	6.12661e-06	0.000173612
SPTBN2	-3.71939	1.47202	1.60943e-05	0.000300157
BIRC5	-3.71748	3.25112	1.41349e-05	0.000281434
RP11-219E7.1	-3.71716	1.15417	2.49197e-06	0.000109591
FXYD6	-3.70991	3.79839	1.79887e-06	9.33451e-05
AATK	-3.70928	3.34702	5.1135e-07	5.87919e-05
RP11-168G16.1	-3.70265	-1.34675	0.00220962	0.00762171
ASTN2	-3.69856	-1.04054	0.000802155	0.00355344
NLRP12	-3.69356	-0.196434	0.00122842	0.00489225
FAM64A	-3.68929	1.52664	0.000109961	0.000923197
PPAPDC1A	-3.6843	-2.47852	0.00198763	0.00701252
DHRS9	-3.66794	6.66722	0.00020145	0.00136297
FAIM3	-3.65684	6.69011	0.000399004	0.00215303
KLHL30	-3.65167	-0.756059	0.00118977	0.00477073
ENPP6	-3.64897	-2.38978	0.0023052	0.00786171
CCDC162P	-3.64264	2.54315	2.06929e-05	0.000339244
FAM180B	-3.64149	-0.87282	0.00011454	0.000945899
RP11-645C24.5	-3.63407	1.13534	0.000224134	0.00146041
ARHGEF28	-3.63282	1.11972	0.001679	0.00615609
CD1A	-3.62744	-0.387686	8.24153e-05	0.00077321
NRG1	-3.62728	-1.55754	0.000549423	0.00270347
CRYBB1	-3.62367	-0.568066	0.0002679	0.00165033
CTSL2	-3.62362	1.17068	0.000209682	0.00139929
IL1R1	-3.61485	6.24473	2.96224e-05	0.000418208
CTD-2201I18.1	-3.61302	-1.36479	0.000117202	0.00095804
RIBC2	-3.60615	-2.07569	0.00211804	0.00738076
LAMA1	-3.60176	1.57637	0.000618377	0.00294474
EPHB4	-3.59757	-0.503547	0.000115076	0.000948593
MND1	-3.59141	-0.344635	3.25837e-05	0.000444279
KLF1	-3.58567	-1.45291	0.000424568	0.00224214
ELFN2	-3.58062	-1.29859	0.00128299	0.00505355
EPHX4	-3.57885	-1.90134	0.000585465	0.00283404
RP11-90P13.1	-3.57526	-1.41336	0.00134308	0.00521433
SIDT1	-3.56285	1.93158	4.32297e-05	0.000520146
CD22	-3.55692	4.22102	1.68206e-07	3.18492e-05
RANBP17	-3.55547	-2.47749	0.00265463	0.00877609
C15orf62	-3.54846	0.183655	6.27132e-05	0.000653547
PLB1	-3.54816	2.87205	1.19816e-05	0.000250631
GPLD1	-3.54661	-1.59934	0.000306894	0.00181282
CAPN11	-3.54642	1.9422	1.50726e-05	0.000292328
ASB2	-3.54392	2.50462	2.39377e-06	0.00010742
SLC25A10	-3.54157	-0.48343	4.7881e-05	0.000549565
RP11-1024P17.1	-3.5388	-1.22027	0.00013196	0.00103122
FAIM2	-3.52117	3.42774	3.21919e-06	0.000124191
GINS2	-3.51644	1.10492	4.29613e-05	0.000518025
GPR137C	-3.50423	-0.572809	0.000169263	0.00122054
SERINC2	-3.50401	6.46893	0.000170719	0.00122576
SLC15A1	-3.49757	-1.91656	0.00137828	0.00531347
KCNJ1	-3.49669	3.48885	3.13715e-05	0.000433508
LINGO1	-3.49469	1.03445	0.000277538	0.0016905
PXMP2	-3.48813	-1.20646	0.00192868	0.00685127
CD36	-3.48782	8.81842	0.00105879	0.00436094
SLC45A3	-3.48595	3.84733	0.000346533	0.00196269
AC145110.1	-3.48176	-2.17325	0.00138709	0.00534105
ZNF781	-3.47597	-2.55577	0.00199485	0.00702952
SPON1	-3.47047	-1.20655	0.00131893	0.00514557
FBXO43	-3.46912	-1.05647	0.000168427	0.00121795
CD320	-3.46006	2.2582	6.27328e-07	6.20626e-05
ANKRD35	-3.45732	-1.30529	0.000333533	0.0019185
RP11-305N23.1	-3.45711	0.807987	5.72171e-05	0.000617404
CD180	-3.45114	3.44771	0.00029767	0.00177382
VAT1L	-3.44546	0.0173918	0.00070826	0.00324034
ASGR2	-3.44545	-0.28148	0.000640212	0.00301929
GDF15	-3.43994	4.51723	5.00507e-05	0.000566067
SLC46A2	-3.43831	1.84744	0.000237695	0.0015238
GNG7	-3.42697	2.24964	7.49461e-06	0.00019309
ETNK2	-3.4225	2.6452	2.2706e-05	0.000356945
MYBL2	-3.42012	3.1143	1.47509e-05	0.000288681
WDR17	-3.41989	-0.280984	0.00109631	0.00448284
ADRA2B	-3.41753	5.66096	1.41824e-06	8.51475e-05
AC144831.1	-3.41687	1.73745	0.00112298	0.00456794
RAB38	-3.41313	3.06153	0.000699707	0.00321372
FABP5	-3.40511	7.3572	2.22911e-05	0.000353526
CTD-2325M2.1	-3.40384	-2.21815	0.000926035	0.00395385
RP11-62C3.6	-3.4017	-1.58725	0.00305251	0.0097737
AC144521.1	-3.40028	0.0798114	0.000132102	0.00103122
FAM111B	-3.39725	1.50349	3.46847e-05	0.000457033
DUSP27	-3.39235	-1.52526	0.000436964	0.00228832
SMPD3	-3.37887	-1.43494	0.000505302	0.00254328
RBP1	-3.36798	3.16366	5.04051e-05	0.000568018
CLCN4	-3.36795	-0.636136	0.0010436	0.00431545
CD9	-3.361	8.99621	0.000164392	0.00119695
TYMS	-3.36033	3.532	2.99644e-06	0.000119525
ME3	-3.35877	3.65942	0.00019786	0.00134695
FABP5P7	-3.35603	0.275957	9.16494e-05	0.000821296
RTN4R	-3.35403	3.49321	2.95134e-06	0.000119269
RP11-344B5.2	-3.34259	3.00233	2.11891e-05	0.000341022
AP001055.6	-3.33782	2.48205	8.55346e-05	0.000787029
RP11-65J3.1	-3.33719	2.51945	5.17455e-05	0.00057978
CHN2	-3.33714	3.10573	0.000131972	0.00103122
MRGPRF	-3.33058	2.90946	3.29977e-05	0.000446421
NHSL2	-3.32262	1.08297	0.000676751	0.00313612
METAP1D	-3.32102	-1.23776	0.00085983	0.00373925
RP11-100E13.1	-3.31265	1.42901	0.000546535	0.00269151
EPHB6	-3.30862	3.46562	4.30874e-06	0.000144134
E2F8	-3.30367	0.3038	2.98784e-05	0.000419802
RP11-799B12.4	-3.29932	-1.60651	0.000910086	0.00390471
RNASE1	-3.29371	8.68214	5.14992e-05	0.000577757
LY86-AS1	-3.29323	-0.90583	0.000266933	0.00164585
RP11-420A23.1	-3.28607	-1.29202	9.90003e-05	0.000862988
ITGA3	-3.28538	7.12019	1.03685e-05	0.000229425
TPD52L1	-3.28402	1.70248	0.000177625	0.00125847
HTRA3	-3.2804	3.1554	3.18561e-07	4.34403e-05
KIAA1210	-3.27992	1.44781	0.000235359	0.00151268
AC011899.9	-3.27884	3.4511	0.000655886	0.00306305
GPER	-3.27545	1.32149	4.32228e-06	0.000144134
RP11-61J19.3	-3.27468	-1.65019	0.00144287	0.00550216
ZBED3	-3.27427	4.28224	2.249e-05	0.000355481
SLIT3	-3.27086	1.46816	0.00101356	0.00421902
KLRG1	-3.26274	1.1171	4.68685e-05	0.000544133
KIAA0101	-3.26131	2.04208	1.99029e-06	9.83463e-05
CFD	-3.25989	5.33523	8.27373e-06	0.000203608
SYT1	-3.2582	-0.777789	0.000607886	0.00291292
CSMD1	-3.25674	-0.621854	0.00138868	0.00534418
FAM179A	-3.25618	1.15492	0.000740704	0.00335645
PEBP4	-3.2545	-0.418745	0.000302499	0.00179651
C9orf174	-3.24248	-1.67062	0.00238281	0.00806699
HPGDS	-3.24168	2.97898	4.44995e-05	0.000529628
STAB1	-3.24069	7.27619	1.10841e-05	0.000239683
AP005482.1	-3.23839	-2.31655	0.00188139	0.00673633
NFIA	-3.23149	-0.161695	0.0027098	0.00891327
CTC-205M6.5	-3.23047	3.8886	0.000199467	0.00135295
RP11-960L18.1	-3.2233	-1.84839	0.00139062	0.00534696
MBOAT1	-3.21876	4.14503	4.65552e-05	0.000543432
AC093415.2	-3.21352	-0.45061	0.000225033	0.00146388
RP11-838N2.4	-3.21137	3.65763	2.78686e-05	0.000404048
CTXN1	-3.21066	-1.79966	0.00125389	0.00496484
NPTXR	-3.2072	0.193048	0.000819427	0.00360995
RP11-96H19.1	-3.20209	-1.21025	0.000280207	0.00169911
GGTA1P	-3.19916	4.67261	7.49319e-06	0.00019309
RP11-982M15.6	-3.19879	-1.90474	0.00107714	0.00442191
KRT36	-3.1883	-0.528606	0.000123933	0.000993211
PPP5D1	-3.18556	-0.766045	6.73551e-05	0.000685277
CENPA	-3.18499	1.37762	4.77034e-05	0.000549182
ANGPT1	-3.18023	-2.337	0.00132456	0.00516173
CDCA5	-3.17815	2.93031	4.61017e-05	0.000540651
NRGN	-3.17663	3.01839	0.000352298	0.00198191
RP5-991C6.3	-3.17281	-0.175087	0.00116851	0.00470643
AFAP1L1	-3.17036	5.90086	9.02725e-05	0.000814382
FOLR2	-3.15452	1.87403	7.11197e-06	0.000188983
RP11-63P12.6	-3.15137	1.48384	1.69636e-05	0.000304807
OBSL1	-3.1398	1.39153	7.70379e-05	0.000740937
CELSR2	-3.13856	0.74305	0.00121938	0.00486561
TLR7	-3.1343	2.67315	0.000431265	0.00226662
CAMP	-3.13429	3.01503	0.000264853	0.00163877
SPC24	-3.12966	1.32663	3.60809e-05	0.000468067
AP000695.4	-3.12889	1.3179	2.11547e-05	0.000341022
KCNJ5	-3.12675	5.47045	0.00158757	0.00591796
FBXO15	-3.12363	0.64263	0.00100764	0.00420233
GRAMD4	-3.12163	5.89549	8.33643e-05	0.000777139
U6	-3.11946	-1.36112	0.00167074	0.00613569
ZNF521	-3.11587	-0.882116	0.000744798	0.00336407
ACOX2	-3.10945	2.01722	2.14364e-05	0.000344177
ASGR1	-3.10452	1.04323	6.75136e-05	0.000686096
AC079767.4	-3.09711	4.09495	4.28074e-06	0.000144134
FAM19A3	-3.09548	-0.468538	0.000684894	0.00316469
SKA3	-3.09323	0.963764	1.5557e-05	0.000296335
SCUBE1	-3.08946	-0.662142	9.0279e-05	0.000814382
HGD	-3.08946	-0.794812	0.000581433	0.00282073
RRM2	-3.08884	4.37776	8.48752e-05	0.00078544
CCIN	-3.082	-2.44922	0.0019247	0.00684279
CDKN1C	-3.07902	2.67577	8.98529e-05	0.000813067
SPON2	-3.07862	4.55641	6.42097e-08	2.05366e-05
TMEM38A	-3.0778	0.274606	7.70136e-05	0.000740937
SLC43A1	-3.07382	2.93249	0.000413552	0.00220248
LRP5	-3.07265	0.191651	0.00101709	0.00423071
CD1C	-3.07083	-0.889666	0.000847822	0.003698
HGF	-3.07028	4.20482	8.33085e-05	0.000777118
CDC20	-3.06507	3.38927	2.91016e-05	0.000414629
FLI1-AS1	-3.0632	1.28162	2.84312e-05	0.000408939
NCAPG	-3.06039	2.68047	0.000116436	0.000953554
FAM81A	-3.05758	1.09641	8.09027e-05	0.000766376
CTD-2003C8.2	-3.05748	0.857581	4.69661e-05	0.000544133
CENPM	-3.05652	1.95298	5.60922e-05	0.000609825
RP11-469H8.6	-3.05135	-0.894611	0.00186469	0.00668845
AC007880.1	-3.04847	0.0302832	0.000200444	0.00135877
TNNI2	-3.04603	3.65319	2.25538e-06	0.000102549
KIAA1211L	-3.04431	-0.75746	0.00221441	0.00763199
B9D1	-3.04413	0.283395	0.000431418	0.00226675
EPHB3	-3.04192	-0.707891	0.000140648	0.00107618
RDH12	-3.04105	-1.97076	0.00307647	0.00983074
GPR125	-3.03948	-0.420847	0.000164687	0.0011986
FUCA1	-3.03736	7.83076	1.42788e-05	0.000283178
SDS	-3.03727	6.96517	0.000243703	0.00155157
ZWINT	-3.03424	3.39079	5.51482e-05	0.000604808
ADORA2B	-3.03334	3.69792	3.64706e-05	0.000470629
FABP3	-3.02672	6.24275	0.00027652	0.00168722
RP4-816N1.6	-3.02264	-1.92946	0.00114763	0.00464411
KDR	-3.02084	0.174062	0.000960817	0.00406111
SLC26A11	-3.01916	7.19543	2.29965e-05	0.000360223
AMICA1	-3.01869	6.99086	1.88963e-06	9.71197e-05
PODXL2	-3.01504	-0.371981	0.000356048	0.00199453
EHD3	-3.01056	2.72448	0.00158114	0.0059027
KCNQ1	-3.00864	5.12757	0.000610386	0.00292013
CYSLTR1	-3.0068	1.50581	6.1596e-06	0.000173612
THADA	-3.0066	5.69751	8.91123e-07	7.26763e-05
KLHL32	-3.00002	-0.475992	0.000651541	0.00304786
KIAA1456	-2.99812	-0.721427	9.62747e-05	0.000846361
MFI2-AS1	-2.99681	-0.636855	0.00212595	0.00739668
SPC25	-2.99351	0.554861	0.000249375	0.00157447
TESC	-2.99025	1.06748	0.000123627	0.000991908
GPNMB	-2.98919	11.8316	0.000944017	0.00401019
RP11-439E19.3	-2.98908	-0.620644	0.000318882	0.00186237
RP11-796G6.2	-2.98354	-0.49894	0.00117356	0.00472142
ATOH8	-2.97681	1.66341	0.000805013	0.0035652
RP11-807H22.7	-2.97654	1.52765	9.88916e-05	0.00086247
NT5DC2	-2.97142	3.63957	1.24516e-06	8.28523e-05
SLC9A2	-2.9705	-0.18774	0.00130181	0.00510706
CALN1	-2.96706	-2.0765	0.00188363	0.00674068
NDC80	-2.95919	2.07331	5.76216e-05	0.000618345
RP5-894A10.5	-2.95903	-1.33858	0.000251214	0.00158106
REEP6	-2.95892	-0.585084	5.83495e-05	0.000623022
MAF	-2.95466	5.39401	1.45759e-05	0.000287149
CTD-2306M10.1	-2.95357	-0.824582	0.000183612	0.00128273
SMAD3	-2.95091	1.30717	3.53856e-05	0.000462458
SOGA2	-2.95046	-1.2653	0.000880762	0.00380956
RNASE6	-2.94266	7.5694	5.25615e-06	0.000160802
RP3-473L9.4	-2.94196	0.360696	1.92321e-05	0.000325299
RPS6KA2	-2.93946	6.74669	0.000206565	0.00138585
KIF20A	-2.93784	2.701	0.000321938	0.00187473
VSTM2L	-2.93041	-1.46088	0.00114716	0.00464327
NPR3	-2.92905	-1.62807	0.00251799	0.00841449
S100Z	-2.92812	0.902694	0.00144726	0.00551449
E2F2	-2.92455	1.84174	8.55438e-05	0.000787029
RP11-455F5.5	-2.92425	-0.174263	0.000344528	0.00195755
SYTL1	-2.92416	1.17399	1.73372e-05	0.000308371
RP11-693J15.5	-2.92313	-0.486069	6.92053e-05	0.000694065
VWF	-2.91743	3.19119	0.000119966	0.000974746
CTDSPL	-2.91397	3.91923	2.83301e-05	0.000407819
PKMYT1	-2.90049	1.88946	2.98627e-05	0.000419802
HP	-2.89843	-1.69999	0.00242996	0.00818251
PROX2	-2.89093	-1.72885	0.00261222	0.00867336
AL590822.2	-2.88773	-2.05091	0.000926545	0.00395507
RNF125	-2.88511	2.8703	0.000292392	0.00175365
ZFY-AS1	-2.88095	0.328851	0.000259107	0.00161343
CLGN	-2.87959	-2.14202	0.00200128	0.00704793
NAT8L	-2.87877	0.0103349	6.9793e-05	0.000698367
EMR3	-2.87404	4.91819	0.0020758	0.00725375
QPRT	-2.87107	3.25598	3.8707e-06	0.000135367
FN3K	-2.8694	1.35163	4.3356e-05	0.00052063
EXO1	-2.86613	0.987355	0.000190844	0.00130985
CST6	-2.85805	-0.0913203	4.64348e-05	0.000543289
RAB40B	-2.85661	0.389014	0.000325606	0.00188661
PSCA	-2.85622	-0.0343088	0.000262774	0.00162992
GKAP1	-2.85019	0.340413	1.88284e-05	0.000322509
C1orf115	-2.84626	1.86271	5.9366e-05	0.000629101
C1orf233	-2.83962	3.35892	5.33674e-06	0.000162701
VMO1	-2.83623	4.16921	6.32036e-06	0.000175365
OMG	-2.83598	-0.561541	8.48464e-05	0.00078544
MS4A4A	-2.835	7.01097	0.000133506	0.00103779
ADAMTS10	-2.83382	0.449645	7.23109e-05	0.000713016
SPTBN4	-2.83279	0.562212	0.00136386	0.00527059
CTC-774J1.2	-2.83162	2.11656	0.000422024	0.00223251
C16orf96	-2.82954	-1.09534	0.000521385	0.00260006
SIRPD	-2.82815	-0.212628	0.000366615	0.00203571
PTGFRN	-2.82745	3.17235	0.000493363	0.0024982
PBK	-2.82598	0.575645	0.000250746	0.00157907
KIF9	-2.82572	0.0566611	4.933e-05	0.000560934
XPNPEP2	-2.82559	0.829131	0.000198612	0.00134895
TBC1D4	-2.82559	3.44809	0.000648654	0.0030429
GPD1	-2.82469	6.10423	0.000301777	0.00179462
NHLRC4	-2.82401	-0.189192	0.000103257	0.000886482
SNORD104	-2.81527	-0.744943	0.00017366	0.00124282
RP11-262D11.2	-2.81512	-1.91016	0.00164918	0.00607683
KIF18B	-2.81358	1.39063	2.21406e-05	0.000351829
SCAMP5	-2.80912	1.89156	2.52675e-06	0.000110259
SPATA7	-2.79994	2.67596	2.0434e-05	0.000337273
CDT1	-2.79626	2.03011	1.24316e-05	0.000257276
MACROD1	-2.7886	1.12148	7.78972e-06	0.000197448
DCDC2	-2.78455	0.529778	0.000594008	0.00286044
GPX3	-2.77725	7.08165	0.00117278	0.0047209
M1AP	-2.7761	2.34458	6.93849e-05	0.00069547
GPAT2	-2.77441	3.64466	2.22021e-05	0.000352488
AP002954.4	-2.77323	0.876122	0.000329292	0.00190295
SPOCD1	-2.76839	6.54368	4.50907e-05	0.0005327
SYCE2	-2.76707	-1.95881	0.00198961	0.00701742
MCM10	-2.76523	0.54183	0.00152306	0.00573218
RBP4	-2.76453	-0.552921	0.000211052	0.00140327
ALDH7A1	-2.76355	3.45346	5.99762e-05	0.000633659
RP11-488C13.1	-2.76305	0.0861984	0.000246329	0.0015632
AC099850.1	-2.74859	-1.035	0.000377168	0.00207142
P2RY8	-2.74707	-1.29532	0.000339092	0.00193731
AC022182.3	-2.74308	-1.39899	0.00153577	0.00577014
FHL1	-2.72756	5.18025	2.57453e-05	0.000387081
RP11-529E10.6	-2.72753	-0.66867	0.000170199	0.00122503
CMTM8	-2.72732	0.242327	0.00027145	0.00166611
TLN2	-2.72298	2.65281	0.0009833	0.00413117
MEGF6	-2.72023	4.04564	5.60744e-06	0.000168328
ARHGEF39	-2.72008	0.809907	4.4e-05	0.000524763
PVALB	-2.71698	-0.219792	0.00276145	0.00903751
RP11-15I11.3	-2.71366	-1.35951	0.00170736	0.00623761
MCM2	-2.71227	3.37851	1.63957e-05	0.000300915
CDH1	-2.70241	0.153841	0.000593511	0.00285924
PLK1	-2.70181	3.55379	7.18587e-06	0.000189515
SKA1	-2.7015	0.670204	0.000248589	0.00157186
NEIL3	-2.70143	0.025746	3.56091e-05	0.000463999
RP1-80N2.2	-2.69877	1.58528	0.000252277	0.00158436
LY86	-2.69823	5.87013	2.50201e-06	0.000109758
IER5L	-2.69811	3.2246	2.47633e-05	0.000378464
CDC45	-2.6976	1.13601	0.00021753	0.00143206
HLA-DMB	-2.69745	7.97196	1.12632e-05	0.000242214
HJURP	-2.69674	2.1641	0.000582122	0.0028233
RNASE2	-2.69537	0.0933358	0.000277994	0.00169266
ITGAE	-2.69033	6.62489	5.86879e-05	0.000624171
SAPCD2	-2.68947	1.18197	2.16222e-05	0.000346724
RP11-111M22.2	-2.68934	-1.44364	0.000929689	0.00396272
HTR2B	-2.68755	2.8743	4.47884e-05	0.000530912
GPA33	-2.68739	0.772281	3.93208e-05	0.000495127
CTA-331P3.1	-2.68591	-0.504946	0.00125327	0.00496424
RP11-6I2.3	-2.68521	-0.299613	0.000601938	0.00288835
SHCBP1	-2.68334	2.82725	0.000169014	0.00122054
PON2	-2.68302	4.21411	0.000119122	0.000969679
PRCD	-2.68161	0.298744	0.000324126	0.00188175
RP11-142C4.6	-2.679	-0.707907	0.000523539	0.00260673
ATP10A	-2.67766	1.05789	0.000700012	0.00321403
RP11-554A11.4	-2.67635	-1.83675	0.00250322	0.00836673
AMIGO1	-2.67385	0.640718	0.000594572	0.00286237
TROAP	-2.67282	2.32087	4.79416e-05	0.000549766
KIF4A	-2.67181	2.16366	0.000369788	0.00204751
CPNE9	-2.67151	0.642579	2.624e-05	0.000390578
ANXA9	-2.67143	0.163404	5.60297e-05	0.000609825
HHEX	-2.67122	3.42082	8.10884e-05	0.000767311
OIP5	-2.66783	0.690432	0.00014609	0.00110342
DBP	-2.66736	4.08874	1.17768e-06	8.08902e-05
ZNF503	-2.66512	1.42108	0.000394843	0.00213779
C16orf59	-2.66097	-0.424022	0.000252866	0.00158636
E2F1	-2.66069	2.56211	2.2125e-06	0.000102549
SNAI3	-2.65876	3.80481	3.75923e-06	0.000134408
CDCA7L	-2.6489	3.43018	1.1091e-05	0.000239683
CDCA2	-2.64846	1.48745	0.000126238	0.00100598
DOK2	-2.64495	4.79453	1.14699e-06	8.03853e-05
RP11-426C22.5	-2.64488	-0.376258	0.000283258	0.00171314
CTD-2284J15.1	-2.64305	-2.01667	0.00249523	0.00834162
PDK2	-2.64154	3.88187	3.79956e-05	0.000484138
KHK	-2.64102	2.03467	3.49354e-06	0.000129107
FOLR3	-2.64067	2.64144	5.4812e-05	0.000601871
BDNF-AS	-2.63967	-0.105531	0.000247861	0.00156952
RP13-884E18.2	-2.63852	-1.28854	0.00154656	0.00579952
SLC22A18AS	-2.6382	1.6827	3.81356e-05	0.00048493
STK39	-2.63619	2.09993	6.61605e-05	0.000678222
COL4A2-AS2	-2.62812	3.76189	0.00197843	0.00698986
PTGDS	-2.62336	5.29871	4.89663e-06	0.000153815
RP11-166A12.1	-2.62081	0.4623	0.00058479	0.00283166
SDC1	-2.6163	2.72229	0.000282707	0.00171119
BBS5	-2.61542	2.14553	5.75292e-05	0.000618345
RRN3P1	-2.61225	3.9107	0.000437085	0.00228832
PPP1R9A	-2.61222	-1.71885	0.00229303	0.00782782
ESCO2	-2.61186	1.15158	0.000475475	0.00242789
TPSAB1	-2.60871	0.570882	0.000658085	0.00306984
RP11-432J24.3	-2.60392	-0.71185	0.000964726	0.00407161
HEYL	-2.60228	-1.7632	0.00218233	0.00754213
SLC22A16	-2.60089	2.10787	0.000513766	0.00257483
RP4-761J14.10	-2.60009	-1.17188	0.00260949	0.00866758
Z97634.5	-2.59346	-1.4913	0.000409658	0.00219036
FOXM1	-2.59019	2.81136	8.49695e-05	0.000785856
AXL	-2.58591	0.171056	0.00116579	0.00470029
HADH	-2.58573	4.33477	1.34493e-06	8.41945e-05
LEPREL2	-2.58429	-0.498875	0.000483349	0.0024574
GATM	-2.58019	3.26914	0.000130944	0.00102842
HCN2	-2.5798	-0.290868	9.44198e-05	0.000836745
AMDHD2	-2.57509	5.2109	6.51475e-07	6.2118e-05
RP11-806O11.1	-2.57043	-1.28553	0.00179915	0.00651344
ZNF219	-2.56493	4.91456	8.70728e-06	0.00020975
ITGB4	-2.56119	1.14126	0.000141616	0.00108171
CCNB2	-2.55948	3.27201	2.78844e-05	0.000404048
UBE2C	-2.55635	2.86117	1.99936e-05	0.000333596
FANCB	-2.55471	-0.880859	0.00119357	0.00478163
PTPRN2	-2.55174	-0.382966	0.00294026	0.00951495
RP11-401P9.6	-2.5511	-0.941193	0.00222554	0.00765781
CYTL1	-2.55017	2.04104	0.000360011	0.00200985
ZGLP1	-2.54916	1.24542	6.09175e-05	0.000641676
CRIP1	-2.54669	1.06559	2.17389e-05	0.000348152
MFAP5	-2.54158	0.757856	0.000225104	0.00146388
KIF15	-2.54134	1.00654	0.000521774	0.00260006
CENPF	-2.54025	3.33905	0.000246673	0.00156327
CBFA2T3	-2.5399	2.21925	5.31281e-06	0.000162253
RP11-274B18.2	-2.53952	0.315862	0.0018492	0.00665085
ZNF540	-2.53827	0.851652	0.000302231	0.00179552
ZNF703	-2.53479	2.3753	0.000528883	0.00262792
TPX2	-2.52661	3.6852	0.000106012	0.000901806
RP11-705O3.1	-2.52108	-0.972911	0.000578636	0.00281182
RP3-508I15.9	-2.51933	-2.5058	0.00273351	0.00896905
PRKAG2-AS1	-2.51911	2.75007	9.91536e-06	0.000225685
SYNGR1	-2.51889	5.54908	1.83287e-05	0.000318283
RP11-1029J19.4	-2.51492	-0.467163	0.00192922	0.0068518
PDK4	-2.50803	4.83382	0.00126024	0.00498289
METRN	-2.50735	1.03619	4.56057e-05	0.000536622
TRIP13	-2.50481	1.20753	8.20688e-05	0.000772376
2002-03-01	-2.50103	-0.0345727	0.00105292	0.00434685
C11orf45	-2.49944	4.6504	0.000655933	0.00306305
CECR6	-2.49857	3.12647	0.000268036	0.00165034
NEK2	-2.49662	1.86665	0.000136402	0.00105424
RP5-997D24.5	-2.49503	-0.470408	0.00065761	0.00306844
ITGA4	-2.49436	4.23836	0.000732588	0.00332824
KIF22	-2.49405	4.23929	3.8531e-06	0.000135367
ADHFE1	-2.49339	1.34516	0.000257399	0.00160562
RP11-548B3.3	-2.48916	-0.288928	9.15437e-05	0.000821296
CD52	-2.4873	9.89875	2.41122e-05	0.000372069
RP11-977G19.11	-2.48163	-0.559384	0.000476129	0.00242969
CLEC11A	-2.48014	4.02376	3.69962e-05	0.000475694
RAD51AP1	-2.4779	2.63772	0.000177635	0.00125847
KDM5B-AS1	-2.47773	-1.32904	0.000742106	0.00335934
NCAPH	-2.47408	6.29862	0.00030604	0.00181041
RNFT2	-2.47313	-0.307896	0.00058994	0.00284753
CDC25C	-2.47306	0.64788	0.000343984	0.00195613
DEPDC1	-2.4717	1.75516	0.000918567	0.00393151
SLC19A1	-2.46942	3.21798	1.77853e-06	9.28371e-05
ASPRV1	-2.46916	-0.699709	0.000206481	0.00138581
TPSD1	-2.46808	-0.775139	0.0028718	0.00932986
IFIT1	-2.46798	3.05627	0.0027697	0.00905608
PLEKHG4	-2.46634	1.21865	0.0003499	0.00197659
DEPTOR	-2.46514	0.495957	0.00130421	0.00511137
RP11-153A23.6	-2.46338	2.95421	2.39399e-05	0.000370058
DLGAP5	-2.46057	2.53757	0.000499288	0.00252167
UCHL1	-2.46041	6.16015	5.5734e-05	0.000609103
IDH1-AS1	-2.45722	-0.958194	0.00133757	0.00519867
SPIRE2	-2.4563	1.27701	3.31012e-05	0.000447222
FA2H	-2.45332	0.943047	0.00040241	0.00216675
SRD5A3	-2.45206	5.68645	3.55531e-06	0.00013084
FARP1	-2.45202	3.35332	2.00563e-05	0.000334101
ACSM3	-2.45115	0.485645	0.00039273	0.00212999
RCBTB2	-2.44773	5.9599	3.73318e-05	0.000478298
SHB	-2.4442	2.86195	4.28242e-05	0.000517035
C19orf73	-2.44185	-1.81063	0.000972931	0.00409642
CENPP	-2.43964	1.88201	5.33798e-05	0.000594306
LGALSL	-2.43679	2.99169	6.23441e-05	0.000651631
DISP2	-2.43586	-0.689827	0.00169656	0.00620719
CCNE2	-2.43577	0.851679	0.000418541	0.00221964
TPCN1	-2.43407	6.58214	1.76042e-06	9.28371e-05
LRP3	-2.43275	2.89756	1.41429e-05	0.000281434
SNTA1	-2.42956	2.11201	6.7352e-05	0.000685277
MNS1	-2.42874	-2.02988	0.00157885	0.00589548
AIG1	-2.42777	1.60687	0.000139673	0.00107105
RP11-425I13.3	-2.42751	-0.343772	0.000571577	0.00278675
LEPREL4	-2.42613	-0.999078	0.000375747	0.00206938
HTRA1	-2.42603	5.97601	0.000443037	0.00230644
EME1	-2.42486	0.544284	0.000330896	0.0019072
TRPV6	-2.4239	-0.937865	0.00071768	0.00327325
AURKB	-2.42373	2.24433	4.0793e-06	0.000140313
RP11-998D10.7	-2.42219	-2.36739	0.00279429	0.00912294
CDKN2C	-2.4216	3.20575	9.4141e-07	7.49337e-05
TPSB2	-2.42113	0.28283	0.00131234	0.00513008
KCNQ5	-2.41874	-1.57494	0.0017351	0.00631538
SLC37A2	-2.41817	6.70182	0.0010551	0.00435174
UBXN11	-2.41358	5.86113	2.54078e-05	0.000383976
ABCG2	-2.41352	3.76854	0.00102436	0.00425388
CTD-2528L19.6	-2.41036	-0.738245	0.000444887	0.00230992
RP11-305E17.6	-2.40932	-1.65693	0.00121441	0.00484854
NREP	-2.40887	2.50982	5.2685e-05	0.000588433
ERCC6L	-2.40814	-0.636653	0.000169298	0.00122054
KIFC1	-2.40777	2.93568	0.00024967	0.00157447
CD302	-2.40587	5.09556	2.45549e-06	0.000108529
AC002451.3	-2.40452	-1.46214	0.000593595	0.00285924
SIT1	-2.40362	0.741459	0.000132868	0.00103406
SLC2A8	-2.40301	3.87891	6.47325e-06	0.000178202
AC007386.2	-2.40032	0.00808752	0.00275521	0.00902549
TTC24	-2.39952	-1.87849	0.00158588	0.00591545
PTPLAD2	-2.39776	4.38254	0.00015356	0.00114461
BAIAP2	-2.39592	4.73389	1.282e-05	0.000263295
APOD	-2.39587	-0.062651	0.000279707	0.00169725
TMEM254-AS1	-2.39546	-1.78361	0.00189916	0.00677883
SPAG8	-2.39345	-0.741091	0.00307324	0.00982578
OLFM1	-2.39172	-0.981995	0.00047336	0.00242058
CTD-3064H18.6	-2.39122	-1.71274	0.00128739	0.00506745
SOX12	-2.38909	2.58973	7.4276e-05	0.000725551
TTK	-2.38778	1.92035	0.000241792	0.00154277
CEBPD	-2.38774	5.15065	5.96698e-07	6.06735e-05
PSRC1	-2.38668	2.14652	0.000109844	0.000923197
TNNT1	-2.3856	1.43252	7.9177e-05	0.000755726
SIGLEC17P	-2.38267	3.06047	1.13139e-05	0.000242678
FOXRED2	-2.37503	2.51505	0.000503514	0.00253791
AC093673.5	-2.37065	3.51722	3.03403e-06	0.000120206
LIPA	-2.3701	11.1846	0.0018981	0.00677883
IL16	-2.36881	4.82804	6.53466e-05	0.000672622
DNASE2	-2.36866	7.45943	0.000170615	0.00122552
C19orf48	-2.36852	3.58333	1.6865e-06	9.17406e-05
S1PR1	-2.36783	1.68505	0.000212637	0.00140885
CYP2T2P	-2.36464	0.381421	0.000428496	0.00225611
KIF2C	-2.36462	3.12902	5.00767e-05	0.000566067
SLC46A3	-2.36411	5.25459	0.000373208	0.00206161
HSF2BP	-2.36236	0.341457	0.000137917	0.00106268
RP11-497H16.2	-2.35969	-0.814052	0.00243918	0.00820152
SNHG7	-2.35646	3.88725	1.70757e-06	9.17406e-05
C1QTNF9B-AS1	-2.35524	-0.219325	0.000351557	0.00198144
PLD4	-2.35459	1.95414	0.000126384	0.00100598
SMIM10	-2.35154	0.217429	0.000145554	0.00110127
PRR22	-2.34987	-1.70363	0.00169244	0.00619471
TIGD2	-2.34787	1.99074	1.35115e-05	0.000272883
CTSK	-2.34779	8.07922	0.000824644	0.00362839
ZNF589	-2.34714	5.75138	2.41575e-05	0.00037244
NLE1	-2.34712	1.20276	1.93464e-05	0.000326291
CCDC153	-2.33913	0.290216	0.000622175	0.00295563
EFHB	-2.3376	-0.436901	0.000180807	0.00127427
TRIM32	-2.33753	2.95047	0.00019623	0.00133845
RP11-497H16.7	-2.33337	-0.613581	0.00020726	0.00138896
SULF2	-2.33282	7.1015	0.000107861	0.00091145
ZNF358	-2.33072	3.78883	1.71063e-05	0.000306135
ANKRD13B	-2.33004	-1.34148	0.00066414	0.00309316
RAD54L	-2.32981	0.913133	0.000211077	0.00140327
RP11-566E18.3	-2.32793	0.0643102	0.0002247	0.00146236
RP11-392P7.6	-2.3274	0.777949	0.000125669	0.00100301
ZNF503-AS2	-2.32673	-0.0496524	0.00162002	0.00600585
GLT25D2	-2.3251	0.415594	0.000319877	0.00186632
RP11-166P13.3	-2.32474	0.303115	0.000650655	0.00304649
PLIN4	-2.32427	2.24788	5.82498e-05	0.000622522
RECQL4	-2.32353	2.06502	2.79725e-05	0.000404659
GLIPR1	-2.32083	7.18703	0.000812423	0.00358634
PHACTR1	-2.31996	2.315	0.00188853	0.00675364
DSCC1	-2.31925	0.260833	0.000757176	0.00340913
CEP55	-2.31558	3.01705	0.000686494	0.00317047
SARDH	-2.31406	2.41829	5.32462e-05	0.000593537
RP11-760N9.1	-2.31291	1.51499	0.000188248	0.00129912
RGS20	-2.31254	2.78228	0.000114588	0.000945899
GTSE1	-2.31249	2.04484	0.000459582	0.00236463
RP11-304L19.5	-2.31094	-0.200787	0.00138106	0.005323
ZNF835	-2.31029	-1.06479	0.00108229	0.00444101
AC006967.1	-2.30934	1.77125	0.000883762	0.00381784
FAM227B	-2.30929	-0.394739	0.00168259	0.00616635
POLE2	-2.30869	-0.229411	8.15957e-05	0.000769212
LZTFL1	-2.30861	2.56465	0.000660043	0.00307734
CDK20	-2.30832	1.34261	0.000120288	0.000976908
TK1	-2.3074	4.5659	1.15529e-06	8.06455e-05
TSPAN32	-2.30669	3.1302	7.84759e-06	0.000198343
APOC1P1	-2.30488	0.974733	0.000508558	0.00255453
UBE3D	-2.30395	0.201071	0.000310097	0.00182824
CCDC34	-2.29915	1.02865	0.000127061	0.00101
CTD-2258A20.4	-2.29856	-0.700449	0.000294353	0.00176061
TLR3	-2.29771	-0.956199	0.0012568	0.00497264
GSTM2	-2.29748	1.34691	4.33587e-05	0.00052063
CDC6	-2.29687	1.29332	5.642e-05	0.000611889
PODXL	-2.29428	2.6347	0.000387024	0.00211105
FAM50B	-2.29359	1.05148	2.70686e-05	0.000397545
TCF19	-2.29249	3.56474	5.9634e-05	0.00063118
ABI3	-2.29184	3.80065	2.11856e-05	0.000341022
SFXN2	-2.29107	2.10141	0.000315062	0.00184803
C19orf57	-2.28746	-0.51474	0.000852953	0.00371301
GAS2L3	-2.28501	3.28688	0.000244196	0.00155414
C20orf27	-2.28321	4.31739	8.26968e-07	7.05372e-05
AC006116.20	-2.27834	-1.33014	0.00191251	0.00681473
NUDT1	-2.27776	3.77165	5.80082e-06	0.000170613
SLC18B1	-2.27423	4.59034	0.00160486	0.00596598
REEP2	-2.27316	-0.976591	0.000521657	0.00260006
C21orf58	-2.27248	0.758248	3.99847e-05	0.000499035
PRAM1	-2.27103	5.79271	1.51273e-06	8.90774e-05
SBF2-AS1	-2.27102	2.45528	0.000102635	0.000882858
AC093668.3	-2.27031	-0.830588	0.000874743	0.00378725
APOC1	-2.26802	9.97136	6.60126e-05	0.000677891
NUPR1	-2.26796	5.82728	0.00168749	0.00618172
RP11-383C5.4	-2.26641	-1.13691	0.00301286	0.00967493
RAP1GAP	-2.26587	2.53066	0.000380904	0.00208725
SYTL3	-2.2646	5.49901	5.94963e-06	0.000172992
AC009005.2	-2.26081	0.92274	8.67873e-05	0.000793828
KAT2A	-2.26069	3.56457	1.92482e-06	9.76951e-05
MFI2	-2.25258	4.27658	1.92473e-06	9.76951e-05
NR3C2	-2.25134	-0.0408875	0.000708086	0.00324034
CLN6	-2.25059	5.19956	4.08391e-06	0.000140313
ST6GALNAC3	-2.24592	-0.806524	0.00180159	0.00652093
IQCK	-2.24361	2.34949	0.000549781	0.00270401
SLCO2B1	-2.24321	5.98044	0.000549841	0.00270401
GPRC5C	-2.24279	-1.01309	0.000653818	0.00305561
C11orf21	-2.24098	3.24165	2.012e-05	0.000334524
AFMID	-2.23782	4.82464	8.86157e-06	0.000210639
C1orf101	-2.23763	0.316093	0.000246889	0.00156392
ASPM	-2.23703	2.8499	0.000444483	0.0023095
PPM1L	-2.23462	3.57243	0.000160033	0.00117221
PIK3IP1	-2.23311	6.34274	0.0016459	0.00606727
TEX14	-2.23294	0.774673	4.57048e-05	0.000537069
CYP27A1	-2.2329	9.52631	9.36737e-05	0.00083265
CCNF	-2.23254	2.76803	5.74138e-05	0.000618345
RGS2	-2.231	6.34308	1.73018e-05	0.000308052
YPEL1	-2.22943	1.38609	0.000235504	0.00151306
RAB42	-2.22706	4.79487	0.000155553	0.00115408
CCNA2	-2.22616	3.00339	0.000118156	0.000963758
FAM212A	-2.22228	0.256328	0.000706726	0.00323582
LPAR6	-2.21976	5.93098	0.000133961	0.00104086
CD163L1	-2.21861	2.70365	4.67504e-05	0.000544133
CTNNBIP1	-2.21784	3.83573	3.44883e-06	0.00012902
SPATC1L	-2.21682	1.01511	0.000805369	0.0035658
RP11-108P20.1	-2.21569	1.34177	2.19027e-05	0.000348526
CIDEB	-2.21563	2.56609	0.000818676	0.00360845
PKD2L1	-2.21413	1.78994	0.000348317	0.00196954
ISYNA1	-2.2135	3.36488	6.06955e-06	0.00017357
PNPLA7	-2.21291	3.03058	2.87584e-05	0.000412321
CTC-425F1.4	-2.21247	-1.26135	0.00163478	0.00604274
HEXB	-2.21103	8.95903	0.000270566	0.00166242
PLCD3	-2.20996	1.90748	0.000960927	0.00406111
XXbac-B135H6.15	-2.20948	0.33359	0.000388891	0.00211781
CDKN3	-2.20873	2.21657	6.86758e-05	0.000691331
C1orf95	-2.20643	1.8325	0.0014537	0.00552625
ZNF331	-2.20048	5.28989	0.00138743	0.00534105
TOP2A	-2.19659	4.58804	0.000799019	0.00354133
PITPNA-AS1	-2.19589	0.819287	0.000105499	0.000899218
RAB6B	-2.19417	0.289882	0.00227787	0.00779267
SH3BGRL2	-2.19345	-1.4649	0.00234418	0.00796058
RAP2B	-2.19215	6.07322	4.74174e-06	0.000151658
DTL	-2.18881	1.29772	3.34144e-05	0.000450071
TBC1D10C	-2.18795	5.15915	2.69792e-07	3.96219e-05
RP5-1024G6.5	-2.18727	-1.12906	0.000468135	0.00240016
DIAPH3	-2.18356	1.06848	0.000375993	0.00206938
PGAP3	-2.18302	3.45658	6.01071e-05	0.00063466
SLC2A4RG	-2.18029	3.62074	1.07098e-05	0.000234323
RTKN2	-2.18025	-0.74083	0.000362038	0.00201922
FAM211A	-2.17154	1.61166	2.93982e-05	0.000415711
SLC30A4	-2.16963	-0.912259	0.00227114	0.0077731
C6orf3	-2.16797	-0.286872	0.000278728	0.00169482
FKBP7	-2.16738	-0.245803	0.00106736	0.00439204
KCNAB2	-2.16707	8.22181	2.64368e-05	0.000391456
RP11-359B12.1	-2.16566	-0.66823	0.000272514	0.00167041
RP11-395P17.11	-2.16549	-1.17889	0.00122284	0.00487555
CAMKK1	-2.16115	2.66398	4.69576e-05	0.000544133
AVPI1	-2.15959	5.75569	7.81467e-05	0.000749144
RP13-884E18.4	-2.15893	-0.267579	0.00068262	0.0031575
RP11-11N9.4	-2.15859	1.95478	5.85187e-05	0.000623503
OSBPL7	-2.15741	1.76534	2.93924e-05	0.000415711
CYBRD1	-2.1516	5.9225	0.00108776	0.00445928
AC004466.1	-2.15149	-0.383949	0.000338967	0.00193722
OLFML2B	-2.15101	5.1275	0.00065719	0.00306781
S100A1	-2.15053	0.850997	6.38255e-05	0.000661222
DIRAS1	-2.14951	2.79426	8.95187e-05	0.000812051
SMARCD3	-2.14925	3.48742	0.000105508	0.000899218
APOBEC3B	-2.14758	2.4795	3.34872e-05	0.000450361
HTR7P1	-2.14705	1.7363	2.09969e-05	0.000340638
PRSS21	-2.14686	3.61888	2.01677e-05	0.000334595
CCDC85C	-2.1467	1.29276	0.000176842	0.00125589
ZBTB7C	-2.14451	1.46016	0.000990696	0.00415374
C15orf52	-2.14261	3.4397	0.000758249	0.00341185
CALHM1	-2.14095	1.47872	0.00157358	0.00588327
PRADC1	-2.1397	3.32645	4.08002e-06	0.000140313
TFAP4	-2.13795	1.29688	3.15216e-05	0.000435189
TPM2	-2.13749	3.42958	0.000111723	0.000931623
ANLN	-2.13705	3.3147	0.000711174	0.00325195
RP11-701H24.2	-2.13596	-0.609358	0.000609429	0.00291872
CTSD	-2.13514	11.4346	6.17418e-05	0.000646104
EIF4EBP1	-2.1347	4.6686	6.66302e-07	6.26787e-05
RP11-1143G9.4	-2.13222	4.09874	0.000169603	0.00122224
ATP6V0E2	-2.13178	4.16135	6.30705e-05	0.000655717
NUDT7	-2.13163	2.68594	5.41014e-05	0.000598929
ITM2C	-2.12463	2.31741	2.59373e-05	0.000388971
GARNL3	-2.12432	-1.54012	0.00306872	0.0098154
NINL	-2.12426	2.6169	2.33175e-05	0.000363457
CENPW	-2.11726	2.13148	4.10938e-05	0.000505519
KIAA0930	-2.1168	9.18866	8.55627e-06	0.000207703
C5AR2	-2.11584	4.12802	0.000125863	0.00100411
PARD6A	-2.11404	1.38159	0.000605048	0.0029009
CCDC150	-2.11382	-0.41905	0.000263014	0.00163083
TRAIP	-2.11331	1.15218	5.45716e-05	0.000600356
DANCR	-2.11118	2.72167	6.62945e-06	0.000181024
ITPK1	-2.11028	6.61265	8.85418e-06	0.000210639
RPP25	-2.10969	3.51696	2.07787e-06	0.000100716
CCDC106	-2.10868	3.5631	3.68419e-06	0.00013336
MLF1IP	-2.10823	2.6451	9.96095e-05	0.000865727
GRIN3B	-2.10708	-1.38939	0.00150399	0.00567374
RP11-96C23.8	-2.10518	0.85652	0.00121425	0.00484854
NUF2	-2.10424	1.70025	7.88707e-05	0.000754029
CPE	-2.10122	2.05988	0.00014501	0.00109896
RP4-694B14.5	-2.10041	-1.12484	0.00144073	0.0054952
POLQ	-2.09971	1.15279	0.000779382	0.00347644
IMPA2	-2.09956	4.16242	6.27072e-06	0.000174916
ST14	-2.09928	7.44268	2.82438e-05	0.000406931
KCTD15	-2.09871	1.27136	3.46062e-05	0.000456682
MORC2-AS1	-2.09742	-1.42406	0.00128198	0.00505067
KIF20B	-2.09666	2.26039	0.000374596	0.00206503
TMEM178A	-2.09496	0.269127	0.000169146	0.00122054
CCDC74A	-2.09447	-1.2799	0.00227042	0.0077731
CDCA8	-2.09382	2.21416	5.29693e-05	0.000591233
PLA2G16	-2.08968	0.0356667	0.000439725	0.00229736
MECR	-2.08763	2.6412	2.05968e-05	0.000338931
HCST	-2.08489	6.90809	1.56702e-06	8.92638e-05
FRMD3	-2.08213	1.99529	0.00066718	0.00310321
TMEM91	-2.08158	4.77703	5.21379e-07	5.87922e-05
VEGFB	-2.0814	6.50214	3.12656e-06	0.000122766
TSPAN12	-2.07993	-0.179818	0.00190886	0.00680973
AKR7A3	-2.07967	-0.120266	0.000920404	0.00393459
CRABP2	-2.07902	7.69055	0.00045383	0.00234338
AUNIP	-2.0772	-0.659528	0.00151829	0.00571542
KLHDC8B	-2.07709	5.94315	4.0937e-05	0.00050535
NPAS1	-2.07675	-0.310555	0.000768255	0.00344551
ZNF530	-2.0767	0.565358	0.00106849	0.00439309
MTL5	-2.07617	-0.298079	0.00044033	0.00229779
RAB3IL1	-2.076	2.74294	2.66742e-05	0.000394638
TICRR	-2.07523	0.377124	0.000971615	0.0040948
AGPAT9	-2.07297	6.7132	0.00208219	0.00727032
SLC27A1	-2.07246	5.93978	1.00976e-05	0.000226276
CYBASC3	-2.07141	8.75458	2.06506e-05	0.000339183
C10orf128	-2.07131	3.06534	0.00294324	0.00952087
RP5-1042I8.7	-2.07119	0.904117	0.00018739	0.00129726
TMEM86A	-2.07095	4.3421	0.000143719	0.00109302
LCNL1	-2.07072	-1.0591	0.00104243	0.00431162
Y_RNA	-2.06843	-0.728825	0.000452702	0.00234082
IL1R2	-2.06821	4.02272	0.000332972	0.00191603
DUSP13	-2.06576	3.06183	7.91294e-06	0.000199137
DPH5	-2.06417	3.03675	3.82388e-06	0.000135367
RP11-10K16.1	-2.05975	0.599799	0.000270152	0.00166127
SNRNP25	-2.05946	4.00671	2.23828e-06	0.000102549
RP11-363E7.4	-2.05927	0.78583	0.000106883	0.000906108
KLK4	-2.05701	1.74092	0.000846564	0.00369469
SLC29A3	-2.05559	7.02593	0.000194897	0.00133331
FAM83D	-2.05535	0.153224	0.000941953	0.00400626
RP11-110G21.1	-2.05426	-0.708408	0.000691067	0.00318458
ABP1	-2.0502	3.39333	5.97181e-05	0.00063169
MXD4	-2.04859	5.06433	1.9265e-06	9.76951e-05
ESYT3	-2.04558	-1.16224	0.000957343	0.0040531
NOXA1	-2.04503	2.88651	5.80472e-06	0.000170613
CTB-83J4.2	-2.04225	-0.680153	0.00156044	0.00584161
SPARC	-2.03991	9.3198	0.00072644	0.00330629
BUB1B	-2.03971	2.25631	0.000942828	0.00400804
TMEM130	-2.03958	2.53653	0.00198293	0.00700092
CTB-50E14.6	-2.03888	0.100727	0.000253455	0.00158836
CHST10	-2.03878	0.0831719	0.000841042	0.00367846
MAD2L1	-2.03747	2.4626	6.41552e-05	0.000663856
BUB1	-2.03737	2.93248	0.000224703	0.00146236
RP11-472G21.2	-2.03166	-0.998456	0.000774136	0.00346157
PRKACB	-2.03137	5.24931	0.000223003	0.00145668
CEBPA-AS1	-2.03125	1.02239	0.00139463	0.00535723
FAM13A	-2.02989	4.62297	0.00242524	0.00817414
RGL3	-2.02986	1.07305	0.00153187	0.00575792
CCNB1	-2.02584	3.96969	3.85653e-06	0.000135367
KIF11	-2.01679	2.86085	9.04143e-05	0.000814382
RP1-41C23.1	-2.01382	2.47	0.000311474	0.0018331
ME1	-2.01313	5.05783	1.13569e-05	0.00024304
DEXI	-2.01241	5.09636	1.34012e-06	8.41932e-05
KATNAL2	-2.0123	0.181133	0.000407787	0.00218404
RP11-16E12.1	-2.01138	-0.150477	0.00185999	0.00667758
RP11-539L10.3	-2.01102	0.82208	9.25565e-05	0.00082816
FXYD2	-2.00895	0.0957441	0.000322913	0.00187657
RP11-334C17.5	-2.0084	4.57408	1.37852e-05	0.000276537
MAPK12	-2.007	1.11026	0.000272719	0.00167041
PHKA1	-2.00383	1.87514	0.00148356	0.00561595
ENOSF1	-2.00375	5.23907	0.000262367	0.00162855
CEBPE	-2.00369	0.538923	0.000263668	0.00163326
CENPV	-2.00224	1.25984	0.000100211	0.000870092
REPS2	-2.00189	2.81478	2.46191e-05	0.000377094
RAD51	-1.99781	1.23173	7.96953e-05	0.000758614
RHPN1	-1.99607	2.4935	0.000400435	0.00215877
RDH10	-1.99489	3.39485	0.000762233	0.00342576
AC159540.1	-1.99424	0.572425	0.000169091	0.00122054
ZMYND10	-1.99343	-0.523636	0.0011371	0.00460997
MARVELD1	-1.99322	4.36515	1.05726e-06	7.82829e-05
KCNH4	-1.99275	-1.58096	0.00220005	0.00759439
AZI1	-1.99097	1.54321	0.000221315	0.00144888
RP11-53O19.1	-1.9889	-1.84501	0.00312946	0.00995665
TMC8	-1.98756	3.94543	4.11599e-05	0.00050597
CDCA3	-1.98557	0.16026	0.000333909	0.00191954
PTPLA	-1.98543	2.14142	0.000412662	0.0021992
RP11-38P22.2	-1.98519	1.99332	0.00140097	0.00537386
PLIN2	-1.98516	9.37001	0.00086956	0.0037733
SCARB1	-1.98356	6.33744	5.9355e-05	0.000629101
SH3RF3-AS1	-1.98316	-1.00969	0.00287199	0.00932986
BPI	-1.97906	2.32138	0.00103678	0.00429734
BCKDHB	-1.97902	1.84783	0.000356806	0.0019976
PAQR4	-1.97546	4.02878	6.73473e-05	0.000685277
RAVER2	-1.97494	0.0286764	0.000553586	0.00271939
DHDH	-1.97135	-0.117333	0.00135798	0.0052556
TCN2	-1.97125	6.07512	0.000500894	0.00252688
PHF17	-1.97055	2.61832	0.000133277	0.00103646
HMOX1	-1.96889	7.80989	2.51831e-05	0.000382553
CTD-2516F10.2	-1.96756	1.83948	0.000517909	0.00258969
RP11-527N22.1	-1.96709	3.54326	0.000175066	0.0012478
SIRPB1	-1.96694	5.49127	7.61226e-05	0.000736969
CENPK	-1.96684	1.12165	0.000121264	0.00098076
FAM105A	-1.96498	4.03469	0.000110471	0.000926264
CBR3	-1.96368	2.60608	1.61725e-05	0.000300176
TNFRSF8	-1.96241	2.78751	2.10297e-05	0.000340638
GCHFR	-1.95937	5.3226	1.33951e-06	8.41932e-05
CHTF18	-1.9591	2.04477	9.81651e-05	0.000857783
C9orf116	-1.95806	-0.432597	0.000788869	0.00350961
APOLD1	-1.95627	0.0372841	0.00199745	0.00703729
CIT	-1.95582	2.21754	0.000689507	0.00317932
CACFD1	-1.95258	2.68141	1.82025e-05	0.000316717
MGMT	-1.95205	3.73674	3.55341e-05	0.000463551
DHRS11	-1.95073	3.61468	0.000266916	0.00164585
GTDC2	-1.95016	3.25434	0.000112619	0.000935799
TRAPPC2L	-1.94889	5.02797	1.52952e-06	8.90774e-05
ICAM4	-1.94792	2.54947	0.000238226	0.00152497
C21orf49	-1.94658	-1.11418	0.00137174	0.00529289
LINC00610	-1.94627	0.612013	0.000109255	0.000920895
CDK1	-1.94604	3.88958	0.000748589	0.00337739
ELOVL3	-1.9457	0.213689	0.00161482	0.00599416
RBFA	-1.94557	1.14463	0.000407353	0.00218335
ZNF85	-1.94356	1.26659	0.000756627	0.00340841
CATSPER1	-1.94334	2.7951	9.40275e-06	0.000218012
KANSL1-AS1	-1.94231	1.8514	3.15606e-05	0.000435189
HAGHL	-1.94032	3.40966	0.000134674	0.00104388
HES6	-1.93856	2.44679	0.000104371	0.000892557
MBP	-1.93808	6.55867	0.000665511	0.00309709
EFCAB2	-1.93559	2.95383	8.2772e-06	0.000203608
ZNF367	-1.93495	0.932629	0.000129801	0.00102254
AC068580.6	-1.93247	0.604062	0.00134384	0.00521496
BLNK	-1.93076	3.02881	0.000366941	0.00203623
ST18	-1.92923	2.93651	0.00284294	0.00925427
CCDC78	-1.92802	0.926064	0.000352706	0.00198352
EGFL7	-1.92263	3.71418	1.39701e-05	0.000279259
A2M-AS1	-1.92246	-0.126604	0.000278267	0.00169318
ERP29	-1.92208	7.42973	4.56486e-06	0.000147883
CTD-2006C1.2	-1.91984	2.6701	5.40734e-05	0.000598929
THEM4	-1.91983	3.11914	8.29196e-05	0.000775606
KCP	-1.91873	3.36186	0.00149527	0.00564935
RAD51C	-1.91855	2.98055	2.09472e-05	0.000340638
LDHD	-1.91463	3.78857	2.53567e-05	0.000383944
GALM	-1.913	6.03768	2.79366e-06	0.000116008
ARMC2	-1.91193	0.97216	0.000591937	0.00285516
C9orf16	-1.91076	5.64989	7.34292e-06	0.000191079
UCP3	-1.91047	0.583545	0.000184718	0.00128791
LRMP	-1.90028	3.6042	6.41084e-05	0.000663762
ABHD14A	-1.89832	1.20252	0.000112911	0.000937336
TENC1	-1.8967	1.94211	0.00222781	0.00766316
KAZN	-1.89145	1.21411	0.00124296	0.00493788
GPSM2	-1.89143	2.33098	0.00177145	0.00642903
SMIM4	-1.89135	2.96475	1.47532e-05	0.000288681
NMB	-1.88725	2.97481	0.000222996	0.00145668
DEPDC1B	-1.8841	1.0066	0.000735745	0.0033357
CTD-2015H6.3	-1.88405	-0.668045	0.00088844	0.00383335
ICAM3	-1.88392	4.59009	2.96096e-06	0.000119269
ORC1	-1.883	1.63244	0.00149041	0.00563583
FBXW9	-1.88199	1.33855	0.000146644	0.00110713
AK5	-1.88134	0.982556	0.00246642	0.00826946
RP5-995J12.2	-1.87856	2.04794	3.12366e-05	0.000432182
IL11RA	-1.87703	1.85964	0.000101301	0.000876102
ANAPC15	-1.87682	3.95098	1.00618e-05	0.000226276
GCNT1	-1.87444	2.34228	0.000161146	0.00117867
AC005932.1	-1.87328	-1.11792	0.0019188	0.0068315
LURAP1	-1.8722	-0.365247	0.00082716	0.00363764
IQCH-AS1	-1.87088	1.76834	3.27448e-05	0.000444279
RP5-886K2.3	-1.86961	0.428085	0.000463378	0.00238063
LIMD2	-1.8628	5.54063	7.05939e-06	0.000187869
RP11-397E7.4	-1.86278	-1.26738	0.00204691	0.00717561
DGCR6L	-1.86275	4.94177	2.19129e-05	0.000348526
RP11-532F12.5	-1.85926	0.422894	0.000184793	0.00128791
PAQR8	-1.85906	4.80198	3.82576e-06	0.000135367
RP11-452F19.3	-1.85727	1.17086	0.000118907	0.000968373
RP11-1398P2.1	-1.85724	1.04034	0.000113047	0.000938019
CD99P1	-1.85568	1.26895	0.00123314	0.00490997
ANKH	-1.85517	4.56181	0.000499432	0.00252167
ZDHHC14	-1.85314	2.30164	0.000432967	0.00227152
MKI67	-1.85139	4.99481	0.000708265	0.00324034
LMO7	-1.84827	0.466368	0.00130619	0.00511284
TMSB4Y	-1.84751	-0.702715	0.000919629	0.00393322
MCM4	-1.84652	3.46304	1.21647e-05	0.000253133
PPARG	-1.84518	4.50746	0.00292288	0.00946894
WDR92	-1.84514	1.11083	6.65924e-05	0.000680666
EBPL	-1.84465	1.61432	0.000185108	0.00128791
C11orf74	-1.84119	2.39609	3.02622e-05	0.000423503
SETDB2	-1.83838	5.35709	0.000445754	0.00231374
SGOL1	-1.83807	0.825664	0.00128428	0.00505749
BLVRB	-1.83696	6.77972	2.57307e-06	0.000111485
DIP2C	-1.8367	1.5994	0.000794775	0.00352696
AL357673.1	-1.83332	0.840702	0.000732553	0.00332824
WDR62	-1.83241	1.7531	0.000166443	0.00120788
P2RY11	-1.82667	2.8587	0.000643342	0.00302837
AC004696.2	-1.82618	1.23039	0.000742961	0.00336234
TBC1D24	-1.82584	2.86151	2.49412e-05	0.000379534
GPD1L	-1.82441	2.09881	0.000249534	0.00157447
ZBTB12	-1.82304	0.605446	0.000131235	0.00102908
RCCD1	-1.82246	1.99586	0.000106289	0.000902632
RP11-297D21.4	-1.8213	-0.587622	0.00092907	0.00396201
BMP8B	-1.82067	0.168314	0.000246136	0.00156253
LYL1	-1.82047	3.61052	7.19704e-06	0.000189526
C7orf50	-1.8194	4.9249	1.76741e-06	9.28371e-05
RP11-313D6.4	-1.81874	1.07592	0.000187967	0.00129871
AC009403.2	-1.81805	0.76006	0.000184365	0.00128646
HSD11B1L	-1.81563	0.809131	0.000205607	0.00138153
FDXR	-1.81336	2.51907	1.76208e-05	0.000311212
PODNL1	-1.81218	-0.229154	0.00095288	0.00403712
SIGIRR	-1.81126	3.76954	3.44507e-06	0.00012902
CARHSP1	-1.80964	4.02063	3.47261e-06	0.00012902
AC068282.3	-1.80483	1.30806	6.76873e-05	0.000686149
U47924.25	-1.80435	-0.697355	0.0012481	0.00495047
VSIG4	-1.80403	5.65235	0.00174977	0.00636216
ANG	-1.80355	3.43394	9.09238e-05	0.00081771
ABLIM3	-1.80328	1.92154	0.000645333	0.00303369
SLC27A5	-1.80282	0.525518	0.000550642	0.0027072
HSD17B8	-1.80039	1.20839	0.000136022	0.00105223
ADCY3	-1.79964	7.05463	0.00226868	0.00776879
TNNT3	-1.79687	-0.649887	0.00225685	0.00773942
CHRD	-1.79623	-0.0355633	0.00281871	0.00919241
ZNF404	-1.79575	-0.363341	0.00279408	0.00912294
HHAT	-1.79574	2.83962	0.000313451	0.00184166
RNF141	-1.79551	3.77938	6.7664e-05	0.000686149
ZNF790-AS1	-1.79338	-1.13169	0.00128852	0.00507047
TSEN54	-1.79291	2.12595	4.93203e-05	0.000560934
DYRK4	-1.79279	4.3479	5.61257e-05	0.000609825
ABCC6	-1.79265	3.20158	0.000104146	0.000891064
PYCRL	-1.79197	0.444654	0.000786264	0.0034989
MYO7A	-1.79133	3.04112	0.000279071	0.00169628
CHAF1B	-1.79006	0.903158	0.00037589	0.00206938
USP2	-1.78885	4.17266	0.000267085	0.00164621
GPC1	-1.78861	1.107	0.000260283	0.00161846
TNFRSF11A	-1.78794	2.56707	0.000296119	0.00176817
RP11-635N19.1	-1.78794	-0.810151	0.00138313	0.00532867
RP1-80N2.3	-1.78759	-0.431569	0.00227929	0.0077945
C7orf41	-1.78501	3.72703	2.97516e-06	0.000119269
CTD-2353F22.1	-1.78486	1.13281	0.000785136	0.00349565
LRPAP1	-1.78473	8.07267	8.95929e-06	0.000212117
ALDH4A1	-1.78473	3.3843	0.000195929	0.00133692
SNHG14	-1.7826	2.07779	0.000365659	0.00203104
RP5-991G20.4	-1.78133	-0.161535	0.00179242	0.00649442
S100A4	-1.77859	8.78904	4.10165e-06	0.000140647
PLA2G15	-1.77745	6.4877	1.50946e-05	0.000292399
TOP1MT	-1.77571	3.92761	4.78533e-05	0.000549565
RP13-77O11.11	-1.77256	-0.483154	0.00193968	0.00688339
NGFRAP1	-1.77235	4.21048	0.00157504	0.00588626
CNIH3	-1.77189	5.34878	0.00212488	0.00739579
POP5	-1.77187	2.74499	1.67693e-05	0.000303878
P2RX1	-1.77096	4.56652	3.6166e-06	0.000132541
FN3KRP	-1.77066	3.60707	1.78598e-05	0.000312921
CDC25A	-1.77051	0.516553	0.000166688	0.00120916
TMEM44-AS1	-1.76984	0.755778	0.000157206	0.00116096
DEF6	-1.76983	3.81335	2.78173e-06	0.000116008
CBR3-AS1	-1.76947	0.0205179	0.00106226	0.00437309
CCDC85B	-1.7681	2.76283	0.000822412	0.00362129
S100A16	-1.76766	3.2762	0.000128528	0.00101524
C1orf162	-1.76754	6.57151	1.44216e-05	0.000285366
MPHOSPH6	-1.76726	4.05744	0.000815323	0.00359728
CTD-3184A7.4	-1.76598	0.623099	0.000518798	0.00259266
PYGL	-1.76475	6.90018	0.00216385	0.00749445
ZNF467	-1.7647	3.12313	7.29163e-06	0.000190025
GUSB	-1.76441	7.81167	2.75488e-05	0.000401821
COMMD6	-1.76318	5.18024	1.8937e-06	9.71197e-05
TBC1D2	-1.76252	7.39528	0.00108412	0.00444644
FOXN3-AS1	-1.76167	0.2557	0.000744312	0.00336407
CCDC149	-1.76137	3.59835	0.000135023	0.00104542
PLK4	-1.76101	1.52414	0.000295391	0.00176502
PPP2R3B	-1.75734	2.11011	3.24872e-05	0.000443353
PSTPIP1	-1.75608	6.23207	2.03721e-06	9.93718e-05
CTD-2228K2.7	-1.75527	1.69496	0.000216507	0.00142803
SNHG8	-1.75522	4.21318	1.61986e-05	0.000300176
ZMYND12	-1.75386	0.558373	0.000266744	0.00164584
AMY2B	-1.75175	2.61018	0.000223655	0.00145954
SLAMF9	-1.74903	4.46432	0.00218457	0.00754836
GPR183	-1.74883	6.71747	0.000556594	0.00272998
RP11-111M22.3	-1.74757	0.64599	0.00183393	0.00660919
FAM225B	-1.74744	-0.339068	0.00169326	0.00619642
MAP6D1	-1.74656	1.3388	0.000835687	0.00366232
C4orf48	-1.74236	1.64735	0.00146222	0.0055495
GPR150	-1.74067	0.512591	0.00164144	0.00605718
PDLIM2	-1.73968	3.14262	3.21022e-05	0.00043982
RHOBTB2	-1.73803	5.44578	0.000300633	0.00178965
MSH2	-1.73787	3.25458	0.000150787	0.00113113
RP1-265C24.9	-1.73785	3.00503	1.56273e-05	0.000296335
LOH12CR2	-1.73504	-1.1942	0.0015902	0.005919
TMEM99	-1.73388	0.884816	0.000443172	0.00230646
CXCR4	-1.73202	7.68305	0.00203499	0.00714365
CTA-445C9.15	-1.73176	1.69861	0.000145924	0.00110312
LGALS3	-1.72609	9.60715	3.28994e-05	0.000445522
WDR52	-1.72421	1.09192	0.00033078	0.00190716
RNASET2	-1.72201	5.51671	7.01201e-06	0.000187869
IDNK	-1.72059	1.88385	0.000111253	0.000929714
FXYD5	-1.72037	7.6151	1.2906e-05	0.000263375
CTC-228N24.3	-1.71894	2.28511	4.81284e-05	0.000550831
POLR3H	-1.71892	3.96275	6.71613e-06	0.000182039
RABL5	-1.71869	1.83751	5.32769e-05	0.000593537
FAM117B	-1.71809	0.949616	0.00121951	0.00486561
TLE3	-1.71743	5.82649	0.000397024	0.00214564
METTL7A	-1.71739	5.66662	0.00010992	0.000923197
GHDC	-1.71667	5.83758	1.55023e-06	8.90774e-05
DUSP19	-1.71597	-0.147187	0.000632564	0.00299286
PHYH	-1.71445	4.02795	1.15441e-05	0.000245221
STK32C	-1.71426	4.44905	4.4049e-06	0.000145378
RASA4	-1.71412	-0.311963	0.00207419	0.00724958
KIF24	-1.71387	0.928102	0.000703995	0.00322836
VANGL1	-1.71367	1.41307	0.000746032	0.00336671
AMOTL1	-1.71248	0.629564	0.000343932	0.00195613
FXN	-1.71241	2.06347	0.000144929	0.00109896
TRIM54	-1.71224	2.48233	0.00157847	0.00589531
UCN	-1.70856	-0.329027	0.000529231	0.00262838
SRM	-1.70821	4.098	1.68773e-05	0.000303913
ARHGAP15	-1.70784	4.28278	5.08527e-06	0.000157492
XYLB	-1.70694	0.118022	0.00295086	0.0095367
BX936347.1	-1.70637	1.94492	4.48639e-05	0.000531448
ANKS6	-1.7051	2.13911	0.00016707	0.00121128
BAIAP2-AS1	-1.7049	4.86142	0.000280166	0.00169911
LINC00847	-1.70454	6.57047	1.89136e-05	0.000323021
APBB1IP	-1.70427	5.65957	8.63414e-05	0.000791883
SLC2A11	-1.70349	1.10426	0.000220671	0.00144574
HIRIP3	-1.70242	2.68548	1.94263e-05	0.000327326
SNX32	-1.70112	0.931864	0.00032648	0.00188856
IFITM10	-1.6999	4.58815	0.000317886	0.00185781
NUP210	-1.69938	5.40564	6.07404e-05	0.000640194
SLC2A5	-1.69859	5.69687	0.000554254	0.00272191
KEL	-1.69688	1.54221	0.000635281	0.00300167
C22orf26	-1.694	-0.944733	0.0030475	0.00976121
PAFAH1B3	-1.69359	2.64376	6.86968e-05	0.000691331
PRSS23	-1.69292	-0.37951	0.000972562	0.00409642
RP11-545E17.3	-1.69133	2.59829	4.4031e-05	0.000524763
EPB41L1	-1.69008	5.94531	0.00138525	0.00533564
LTA4H	-1.68996	8.94701	0.000325258	0.00188521
C20orf96	-1.68821	2.18224	0.000188148	0.00129912
CTD-2003C8.1	-1.68643	3.47375	1.16266e-05	0.000245821
C9orf9	-1.68501	1.01788	0.000183326	0.00128273
ZNF815P	-1.6843	1.49004	0.000528059	0.00262552
GBAP1	-1.68095	1.12457	0.000791123	0.00351786
HPCAL1	-1.68006	6.65212	0.000171747	0.00123164
LONRF3	-1.6792	4.52488	0.00104891	0.00433434
TMEM223	-1.6784	2.11128	8.97796e-05	0.000812822
TDRD3	-1.67644	6.41544	0.000328811	0.00190079
IDUA	-1.67396	2.31215	4.90819e-05	0.000559559
CD4	-1.67319	8.14549	1.98681e-05	0.00033254
NME4	-1.67234	5.05693	8.81692e-06	0.000210186
PMVK	-1.67096	4.06358	3.40141e-05	0.000453168
PECR	-1.66958	1.78229	7.11457e-05	0.00070588
KRT10	-1.66715	2.80478	4.24164e-05	0.000516203
EPHB2	-1.66649	3.70182	0.00163676	0.00604751
MCM6	-1.66341	4.67283	0.000109532	0.000921901
CLCN1	-1.65873	0.425099	0.00143947	0.00549161
MCOLN3	-1.65819	2.88665	0.00098153	0.00412768
GNGT2	-1.65664	2.34585	0.000487988	0.00247526
ADK	-1.65544	4.6153	3.99014e-06	0.000138443
RP11-390P2.4	-1.65521	1.46143	9.32105e-05	0.000830631
NUSAP1	-1.65248	4.03089	8.30458e-05	0.000775814
ST5	-1.65176	3.33837	0.000249772	0.00157447
ABCC5	-1.65108	5.02039	0.00274158	0.00898588
JRK	-1.65069	3.19494	6.33126e-05	0.000657457
NT5M	-1.64879	0.94814	0.00313891	0.00997949
DTYMK	-1.64688	3.56291	4.08917e-05	0.000505144
TACC3	-1.64587	4.68903	4.38579e-06	0.000145293
HLA-DMA	-1.64569	7.94965	0.000136775	0.00105666
MZT2A	-1.64535	3.64321	9.18934e-05	0.000823063
ZNF428	-1.64479	2.7692	9.33781e-05	0.000831704
APOE	-1.6436	11.0669	9.53343e-05	0.00084103
HEXIM2	-1.64089	2.21879	4.33057e-05	0.00052063
RGAG4	-1.64031	3.97246	0.000265994	0.00164294
MXI1	-1.63951	5.06336	0.000735741	0.0033357
COPZ2	-1.63941	0.914311	0.000592529	0.00285634
FRMD4A	-1.6385	4.50871	0.00130091	0.00510469
AP001816.1	-1.63702	1.31905	0.000425055	0.00224337
SORD	-1.63606	3.82742	0.000371374	0.00205435
RNASEH2A	-1.63436	2.64095	0.000392642	0.00212999
AC074286.1	-1.63431	0.111778	0.000714508	0.00326296
OSBPL1A	-1.63214	4.86326	0.000296741	0.00177021
LMO2	-1.63179	5.1432	0.000432972	0.00227152
ASF1B	-1.63127	3.78066	0.000122067	0.000985479
RP11-568K15.1	-1.62925	2.09721	0.000313963	0.00184405
LINC00665	-1.62917	-0.83451	0.00165108	0.00608125
SNHG12	-1.62704	3.94416	4.52134e-06	0.000147287
SLC39A3	-1.62553	2.66278	8.95681e-05	0.000812051
C5	-1.62544	2.51298	0.000503432	0.00253791
RP11-498C9.15	-1.62499	-0.429596	0.00192587	0.00684402
ITPKB	-1.62434	6.00895	0.000896238	0.00385753
LRRC20	-1.62374	0.769395	0.00130427	0.00511137
LRRC45	-1.62367	2.67202	0.000121674	0.000983173
NUDT13	-1.62361	1.19354	0.00142994	0.00546117
GINS1	-1.62272	2.09583	0.000248554	0.00157186
SH3BGRL3	-1.62272	9.35222	1.05016e-05	0.000230629
ZNF287	-1.62151	-0.569639	0.00135819	0.0052556
HAUS8	-1.62109	3.03209	3.39744e-05	0.000453168
THRA	-1.62055	5.06205	0.000383398	0.00209735
PDGFC	-1.61979	3.94319	0.00299702	0.00964
PCP2	-1.61882	-0.0754359	0.000758093	0.00341185
FBXO10	-1.61843	1.20585	0.000386312	0.00210913
C20ORF135	-1.6174	0.0515121	0.000730567	0.00332078
C1orf56	-1.61645	0.747041	0.000190104	0.0013063
SLC47A1	-1.61559	3.94514	0.000722271	0.00328902
AC005786.7	-1.61363	-0.285743	0.000840859	0.00367846
DNM1	-1.61338	0.35181	0.00281238	0.00917554
MAD1L1	-1.61261	4.84923	3.64718e-06	0.000132557
ST3GAL6-AS1	-1.61015	1.35499	0.000792967	0.00352249
RASGRF1	-1.60976	3.28308	3.01985e-05	0.000423285
ZNF138	-1.60928	1.31458	0.000305985	0.00181041
ZNF551	-1.60673	1.00689	0.00118004	0.00474039
GRN	-1.60522	11.4428	4.97902e-05	0.00056507
C14orf93	-1.60521	2.42554	9.91687e-05	0.000863175
ZSWIM7	-1.6046	3.45407	7.50694e-06	0.00019309
RRS1	-1.60418	1.90471	6.92014e-05	0.000694065
EPN2	-1.60257	2.97903	0.00144891	0.00551487
VENTX	-1.60246	1.74007	0.00196028	0.00693549
MUC20	-1.60206	0.383905	0.000383086	0.00209672
DUSP23	-1.60174	4.05402	1.74987e-05	0.00030999
AKR7A2	-1.60098	5.92842	4.80103e-06	0.000152756
KIF23	-1.60072	2.75635	0.000220994	0.00144732
ABHD6	-1.60013	4.66937	0.000188741	0.00130151
EPB41L4A-AS1	-1.59979	3.27774	1.33901e-05	0.000271054
VWCE	-1.59935	-0.10102	0.00298583	0.00962149
CNRIP1	-1.59746	3.22057	0.00121578	0.00485292
ATP8A1	-1.59391	2.86049	0.000419505	0.00222275
TMEM191A	-1.59361	0.00393272	0.00117458	0.00472384
CALM2	-1.59304	8.32309	4.949e-06	0.000155183
C10orf11	-1.59303	3.21067	0.000130324	0.00102528
RNF166	-1.58976	4.68546	2.56831e-06	0.000111485
LYPLAL1	-1.58908	4.32906	8.29895e-06	0.000203608
ANGPTL6	-1.58905	2.9298	2.33475e-05	0.000363457
RP1-43E13.2	-1.58691	0.0300157	0.00123833	0.00492424
MORN2	-1.58653	2.56046	0.000202953	0.00136999
MAFB	-1.58627	7.00083	0.000510318	0.0025612
C19orf38	-1.58576	6.28829	8.27907e-06	0.000203608
BLM	-1.58302	1.60125	0.000436131	0.00228469
PLD3	-1.58054	10.8137	5.76358e-05	0.000618345
NPM3	-1.58013	2.43704	0.000145663	0.00110161
ZNF677	-1.57914	2.25116	0.00292256	0.00946894
GCLC	-1.57907	6.36104	0.000257407	0.00160562
PAQR7	-1.57823	2.45134	0.000376424	0.00206957
PAGR1	-1.57807	2.77745	4.6949e-05	0.000544133
SCD5	-1.57724	-0.0499144	0.00183235	0.00660646
TIMM13	-1.57655	4.65407	7.3633e-05	0.000721603
ZIK1	-1.57559	1.11066	0.00214517	0.00744633
FES	-1.57537	5.2852	6.5284e-06	0.000179025
ACP6	-1.57469	2.66111	4.38496e-05	0.000524592
CAT	-1.57435	7.3331	9.04612e-05	0.000814382
ZNF74	-1.57296	1.97771	7.00107e-05	0.000699351
LRFN4	-1.57059	3.83623	1.36701e-05	0.000275138
GALNT12	-1.56987	4.66421	8.56032e-06	0.000207703
SLC25A42	-1.56885	0.797438	0.000318422	0.0018603
RP13-582O9.5	-1.56872	1.04824	0.000257414	0.00160562
SETD6	-1.56858	1.64056	0.00015099	0.0011316
ATP2A3	-1.56665	7.30565	1.85406e-05	0.000319946
SLC48A1	-1.56495	5.49551	1.60565e-05	0.000300115
RIN1	-1.56431	3.20547	9.6167e-05	0.000846331
CLYBL	-1.56351	3.03959	0.000190591	0.00130862
ARHGAP5-AS1	-1.5635	0.366387	0.0023448	0.00796058
CTD-2514K5.2	-1.5626	0.633181	0.000650109	0.00304475
PIGZ	-1.55971	1.40251	0.000246697	0.00156327
RP3-460G2.2	-1.55617	2.11826	0.000342295	0.00194959
C19orf60	-1.55467	4.33372	5.83674e-05	0.000623022
DHODH	-1.55424	-0.156881	0.000784026	0.0034916
NARS2	-1.55142	3.07743	0.000109193	0.000920811
RP11-423H2.1	-1.54864	1.16794	0.000187847	0.0012984
RP11-160O5.1	-1.54691	1.0462	0.0013962	0.00536025
SIDT2	-1.545	5.97412	0.000114238	0.000944345
LRRC37A3	-1.54457	1.09374	0.000294028	0.00176027
RP5-1180C10.2	-1.54434	0.358905	0.000683637	0.00315971
RP11-134G8.8	-1.54396	2.35765	9.73154e-05	0.000852528
CHPT1	-1.54373	5.08066	3.55483e-05	0.000463551
ECE2	-1.54349	1.439	0.000404515	0.00217344
NPIP	-1.54236	1.12537	0.000292624	0.00175397
EPHX1	-1.54206	6.30046	8.45209e-06	0.000205975
LRGUK	-1.54115	-0.130847	0.00270211	0.00889296
LPHN1	-1.5404	0.718523	0.00027932	0.00169628
CST3	-1.54032	9.13817	2.96861e-05	0.000418771
RFC3	-1.53907	2.22196	0.000778588	0.00347441
RP11-229P13.20	-1.53621	1.27103	0.00139651	0.00536025
DCXR	-1.53373	4.88557	0.000128772	0.0010163
PAXBP1-AS1	-1.5332	0.264414	0.00254352	0.00848048
RHPN1-AS1	-1.53159	-0.873187	0.00261615	0.0086848
EVI2B	-1.52984	7.24021	0.000325987	0.00188757
NCAPG2	-1.5297	3.53011	0.000348975	0.00197199
DHRS1	-1.52937	4.00199	7.13606e-05	0.000707304
AHCY	-1.5284	5.96422	6.16605e-06	0.000173612
MAZ	-1.52692	6.19187	3.48284e-06	0.00012902
RPL10AP6	-1.52649	-0.279862	0.00307593	0.00983074
XRCC2	-1.52435	0.177091	0.00166106	0.00610653
GNPDA1	-1.52381	5.96473	0.000176919	0.00125592
FEN1	-1.52252	3.56543	2.33108e-05	0.000363457
TM4SF19	-1.52202	8.77587	0.000219342	0.00144026
S1PR4	-1.52101	3.69258	0.000222967	0.00145668
NDUFB9	-1.51916	7.12461	1.68726e-05	0.000303913
LTBP3	-1.51749	3.34299	0.000128818	0.0010163
SDSL	-1.51709	5.12913	6.48866e-05	0.000670241
KCNC4	-1.51699	1.73408	0.000612623	0.00292764
NPL	-1.5163	8.02497	0.000225355	0.00146497
PRC1	-1.51558	3.97379	0.000113352	0.000940111
FLI1	-1.51542	5.84807	0.000131105	0.00102908
KB-1208A12.3	-1.51378	0.404945	0.000427235	0.00225015
CAPS	-1.51332	3.28421	7.77852e-05	0.000746492
ERMP1	-1.51327	5.25888	0.000176117	0.00125327
TIE1	-1.51258	5.68714	0.00124398	0.00493969
HENMT1	-1.51121	2.63555	9.24875e-05	0.000827964
LINC00476	-1.51095	0.187985	0.000962627	0.00406568
AC012146.7	-1.51091	0.730284	0.000916824	0.00392692
ENTPD3-AS1	-1.50878	1.65383	0.000325215	0.00188521
MYOZ1	-1.50848	2.212	0.000527074	0.00262136
TAPT1-AS1	-1.50685	0.39146	0.000779647	0.00347649
C11orf80	-1.50565	1.79921	0.000134236	0.0010421
ACOT4	-1.50541	3.30925	1.84771e-05	0.000319598
RYR1	-1.50533	3.74197	1.50144e-05	0.000291521
ZMYND19	-1.50507	2.95737	2.43686e-05	0.00037471
CMTM7	-1.50156	5.65151	2.21867e-06	0.000102549
DOPEY2	-1.5013	5.53297	0.000462099	0.00237545
TXNDC16	-1.49973	2.83653	0.00158929	0.005919
RP11-69E11.4	-1.49831	2.14846	0.000442431	0.00230533
CHCHD6	-1.49768	1.63392	0.000526897	0.00262122
RP11-20G13.3	-1.49575	4.92597	0.000209925	0.00140038
CASKIN2	-1.49443	0.562363	0.00296883	0.00958251
COL9A2	-1.49438	4.23594	2.60482e-05	0.000390302
TP53TG1	-1.49293	2.56585	0.000232123	0.00149813
LY96	-1.49286	5.52268	4.75039e-05	0.000547602
PRX	-1.49204	2.25507	0.000982375	0.00412926
RNF130	-1.49201	8.6797	0.000111612	0.00093139
AC017116.8	-1.49094	1.71419	0.000193301	0.00132412
DNAJC9	-1.49085	3.35951	1.64322e-05	0.000300915
NT5DC3	-1.49078	-0.348356	0.00232608	0.00791358
RP11-798K23.5	-1.49051	-0.00235897	0.0011462	0.00464152
RNLS	-1.49048	1.58211	0.00203834	0.00714984
AP000295.7	-1.48904	2.70048	0.00103502	0.00429108
SCARF2	-1.48885	-0.949717	0.00226752	0.00776636
GPAM	-1.48884	1.46356	0.00263257	0.00871791
CENPO	-1.48793	2.3372	0.000170102	0.00122483
MFSD3	-1.48575	2.87552	4.05255e-05	0.000501677
RP11-347C12.10	-1.48563	1.23233	0.000530636	0.00263164
LTB4R	-1.48495	3.27544	0.00203094	0.00713242
JUP	-1.48141	4.36917	0.000197934	0.00134695
LGALS2	-1.47778	5.00673	0.00262635	0.00870388
ACN9	-1.47777	1.58021	0.000392881	0.00212999
CITED2	-1.47777	6.66596	0.00118452	0.00475353
TMEM80	-1.47769	3.21258	2.1773e-05	0.000348152
PCYOX1L	-1.47553	2.44477	9.74764e-05	0.000853513
HTRA4	-1.47526	4.22652	0.00117659	0.00472758
ATPAF1	-1.47318	4.19572	9.89937e-06	0.000225685
HINT2	-1.47113	3.37819	7.18971e-05	0.000710914
UCHL3	-1.47048	1.32764	0.000443751	0.00230847
SLC38A6	-1.46971	6.01939	8.96482e-05	0.000812051
AC034220.3	-1.46936	-0.568824	0.00191259	0.00681473
CAMK1D	-1.46931	4.08122	0.0001285	0.00101524
SLC2A9	-1.46831	4.48331	0.000127872	0.00101334
RAB37	-1.46753	1.21957	0.00312491	0.00994757
ASB13	-1.46668	4.95916	1.82583e-05	0.000317373
PARVG	-1.46546	7.65145	0.00021679	0.00142937
CTD-2228K2.5	-1.46404	1.60525	0.000252498	0.00158519
TM4SF19-AS1	-1.46304	0.024083	0.00100169	0.00418545
MYOM2	-1.46269	0.736295	0.0030079	0.00966539
KIF14	-1.46197	1.1078	0.00150651	0.0056784
MCM3	-1.46159	4.35972	1.70608e-05	0.000305929
TBCD	-1.46061	5.0387	1.01284e-05	0.000226648
RP11-244O19.1	-1.46015	-0.292979	0.00221204	0.00762586
CKAP2L	-1.45874	1.85185	0.00269285	0.00887122
SLC22A5	-1.45798	2.96231	0.00136356	0.00527056
CECR1	-1.45642	9.30923	0.000442885	0.00230644
HN1	-1.44904	5.69182	1.66506e-05	0.000302921
NHLRC1	-1.44892	0.994605	0.000741955	0.00335934
HLTF	-1.44602	3.61635	0.0024666	0.00826946
APOM	-1.44533	-0.137606	0.00222112	0.00764763
B4GALT2	-1.44432	2.64112	0.000116126	0.000951963
CCDC107	-1.44316	4.83198	4.45592e-05	0.00052998
USP51	-1.44291	0.696582	0.00116214	0.00469092
TMEM120B	-1.4426	2.64978	0.000100478	0.000871552
C17orf89	-1.4424	2.7082	0.000266538	0.00164515
ZNF577	-1.44228	2.56683	0.000472544	0.00241784
SRPRB	-1.4404	4.24841	1.41089e-05	0.000281394
MZT2B	-1.43812	4.62409	0.000189398	0.00130396
RP11-108M9.4	-1.43552	3.15506	2.40795e-05	0.00037189
AC016757.3	-1.43531	0.456322	0.000741506	0.00335837
OAZ3	-1.43461	0.112924	0.00292994	0.00948832
TAGLN	-1.4345	3.22583	0.000336108	0.0019284
DDX49	-1.431	3.90243	0.000180507	0.00127361
MXD3	-1.43007	2.19222	0.000775077	0.00346257
CEP72	-1.42805	0.566612	0.000814292	0.00359363
NECAB3	-1.42732	2.49434	0.000141186	0.00107929
B3GNT1	-1.42683	3.79746	5.44657e-05	0.000600356
THAP8	-1.42537	2.31326	0.000155654	0.00115435
APITD1	-1.42391	0.016471	0.000995686	0.00416729
ABCA3	-1.42275	2.39939	0.00207717	0.00725708
ABAT	-1.42226	3.00149	0.00039896	0.00215303
ARSG	-1.42206	2.87158	0.00308588	0.00985366
MBNL3	-1.42139	3.34896	6.51253e-05	0.00067113
UHRF1	-1.42005	0.571247	0.00247238	0.00828413
RBM26-AS1	-1.41982	-0.323963	0.00262188	0.0086956
SYCE1L	-1.41898	-0.488302	0.00298258	0.00961279
AC007246.3	-1.41898	3.67777	0.000351773	0.00198144
SEZ6L2	-1.41752	3.55388	0.000605046	0.0029009
C10orf25	-1.41458	0.484255	0.00170774	0.00623761
ZNF33B	-1.41435	1.8708	0.00152469	0.00573585
TTC5	-1.41301	2.42146	0.000579545	0.00281546
ABCA2	-1.4127	3.97927	0.000174852	0.00124679
TMEM256	-1.41197	1.78262	0.000161002	0.00117812
MRC2	-1.41159	5.86758	0.00267259	0.00882158
PHOSPHO1	-1.409	0.3447	0.0027247	0.00894889
LIN7B	-1.40811	1.05241	0.000618198	0.00294474
RILPL1	-1.40678	2.91321	8.24089e-05	0.00077321
IMMP1L	-1.40573	0.814769	0.000480252	0.00244589
TEX2	-1.40551	6.23084	0.00233097	0.00792537
OTUB2	-1.40532	3.1842	0.000864481	0.00375524
HOMER3	-1.40528	4.04929	1.46035e-05	0.000287198
QDPR	-1.40484	4.26898	3.75226e-05	0.000480271
USF2	-1.40468	7.54926	2.18934e-05	0.000348526
C15orf27	-1.40414	3.62024	0.000386157	0.00210894
RP11-170M17.2	-1.40301	-0.506199	0.00241963	0.00816102
LAMTOR4	-1.40301	6.21205	0.000195143	0.00133331
CTD-3018O17.3	-1.40181	0.933848	0.0020712	0.00724056
TMEM106C	-1.40123	3.98216	1.01826e-05	0.000227024
ZNF599	-1.39915	0.0651886	0.00126538	0.00500097
UROS	-1.39786	4.63329	6.70157e-05	0.000683008
PRDX2	-1.3977	4.83201	3.8871e-05	0.000491574
QTRT1	-1.3976	2.30004	0.000238721	0.00152703
CTB-31O20.2	-1.39733	1.00573	0.00054335	0.00268259
LAYN	-1.39715	2.63259	0.000628096	0.00297732
PABPC4	-1.39642	8.1481	3.04685e-05	0.000425712
PLCB2	-1.39592	6.67897	9.71483e-05	0.000852029
TBXAS1	-1.39564	7.22879	6.01941e-05	0.000635198
EVL	-1.39488	7.82666	0.000129395	0.0010198
TCTN1	-1.39282	2.64342	5.60529e-05	0.000609825
ZFP36L2	-1.39261	7.18412	0.000412422	0.0021992
SNX21	-1.3921	3.21445	0.00029105	0.00174799
PLK2	-1.39157	1.03288	0.00158682	0.00591767
TMEM255B	-1.39133	2.79759	0.00265611	0.00877935
RP11-15H20.5	-1.39121	0.92648	0.00035144	0.00198144
RP11-307C12.11	-1.39111	-0.837305	0.00293098	0.00948995
FGFR1	-1.39087	5.63224	0.000450903	0.00233358
SLC45A4	-1.39074	4.1959	6.50646e-05	0.000670964
ARHGAP22	-1.39016	4.50305	8.64411e-06	0.000209447
MED14-AS1	-1.38982	0.394732	0.00264043	0.00874063
MMP17	-1.3894	1.53384	0.000289509	0.00174052
SEL1L2	-1.38904	1.02042	0.00133228	0.00518497
ZNF10	-1.38899	0.981137	0.000775051	0.00346257
LRRC3DN	-1.38891	1.93271	0.000322038	0.00187473
FAM109A	-1.38874	4.44238	5.62732e-05	0.000610987
BIN1	-1.38697	4.01632	0.000138571	0.00106678
ACOT2	-1.38603	5.15919	0.000158897	0.00116757
TTC39C	-1.38511	4.06951	3.81802e-05	0.00048493
XRCC6BP1	-1.38458	1.51749	0.000883298	0.00381771
CREM	-1.38386	5.4651	0.000341865	0.00194809
ABCB9	-1.38351	1.81969	0.000363287	0.00202362
FECH	-1.38118	4.4096	5.85807e-05	0.000623785
OSBPL5	-1.38116	3.11321	3.73006e-05	0.000478247
CYP4V2	-1.38065	4.54211	6.61069e-05	0.000678222
CUTA	-1.37998	5.82779	8.12621e-06	0.000202799
CEP41	-1.37876	2.03582	0.000127687	0.00101334
POLE4	-1.37858	4.14381	6.37477e-05	0.000660805
PARL	-1.37726	5.76468	4.29522e-06	0.000144134
NCF4	-1.37642	6.65518	5.7172e-06	0.000170186
ZNF93	-1.37635	2.03453	0.00198468	0.00700351
DHRS3	-1.3763	4.10418	0.000845646	0.00369309
LINC00680	-1.37626	0.47749	0.00116491	0.00469783
CD68	-1.37588	1.41408	0.00203536	0.00714365
AC093323.3	-1.37531	2.11754	0.00010086	0.000874006
SATB1	-1.37486	4.98004	0.00170638	0.00623663
MRPS17	-1.37473	1.29737	0.00057737	0.00280722
NUDT14	-1.37445	3.31366	0.00113834	0.0046129
ACBD6	-1.37429	3.54697	5.70221e-05	0.000615762
NINJ2	-1.37371	2.35055	0.000364997	0.00203045
LY6G5C	-1.37363	0.328163	0.00302285	0.00970294
PAPLN	-1.37339	5.35557	0.000101626	0.000878046
GPT2	-1.37297	1.9424	0.00113147	0.00459245
TXNRD3	-1.3728	1.39185	0.000313058	0.00184042
ARHGDIB	-1.37088	8.15858	8.45906e-05	0.000784414
MRTO4	-1.37017	5.71073	1.71317e-05	0.000306264
HEATR3	-1.36708	4.91404	3.974e-05	0.000497911
FPR3	-1.36647	7.26727	0.000109143	0.000920811
RP11-589P10.5	-1.3654	0.496122	0.000892691	0.00384697
ARHGEF9	-1.3633	2.89204	0.000409255	0.00218954
ANKRD9	-1.36311	3.69481	0.00051913	0.00259359
VAT1	-1.36246	9.08507	0.000101716	0.000878389
STARD9	-1.36246	1.59989	0.000200887	0.00136035
PLEKHH3	-1.36207	1.442	0.00223643	0.00768681
TCTEX1D2	-1.36107	1.45946	0.000820094	0.00361199
CTC-338M12.3	-1.358	1.35428	0.000753742	0.00339889
PCSK4	-1.35703	0.224863	0.00258393	0.00859731
OXER1	-1.35688	3.65782	0.000110273	0.000925044
EVI2A	-1.3567	6.49978	0.00122619	0.00488447
MERTK	-1.35622	4.38924	0.000810999	0.00358269
C5orf55	-1.35525	0.362921	0.00215426	0.00747006
OPN3	-1.35368	6.14267	0.00122372	0.00487795
RP11-379F4.4	-1.35339	1.12955	0.000673805	0.00312494
FITM2	-1.35284	2.03	0.000353168	0.00198505
NDN	-1.3515	1.53565	0.000833354	0.00365757
RACGAP1	-1.351	4.45105	0.000127887	0.00101334
BPHL	-1.35042	2.83053	6.10052e-05	0.000642008
TRERF1	-1.34834	4.18843	0.00171451	0.00625724
PSTK	-1.34762	0.865019	0.00161829	0.00600198
ADCK1	-1.34718	3.27847	8.69948e-05	0.000794149
PYCARD	-1.34695	5.25077	0.0016731	0.00614308
ARVCF	-1.34468	1.22789	0.00110931	0.00452548
WDR91	-1.34335	5.69921	0.000437945	0.00229214
NBPF1	-1.34209	5.07713	0.000605028	0.0029009
RP11-498D10.6	-1.34176	-0.479979	0.00232176	0.00790442
SERPINF2	-1.3412	1.96347	0.000377291	0.00207145
DECR2	-1.34042	1.62418	0.0026297	0.00871333
NHP2	-1.3387	3.79258	0.000100263	0.000870117
TMEM177	-1.33812	1.07801	0.000688141	0.00317469
TMEM182	-1.33747	0.107067	0.00276132	0.00903751
ALG1	-1.33608	4.43683	3.4297e-05	0.000454664
UBE2T	-1.33584	1.02921	0.000439349	0.00229719
RFPL1-AS1	-1.33519	0.621783	0.000836069	0.00366308
TM6SF1	-1.33236	5.29452	0.00177536	0.00643926
CHID1	-1.33095	5.03044	2.04084e-05	0.000337273
CKAP2	-1.33025	3.93787	0.000693544	0.0031913
ACOT1	-1.32959	3.01298	0.000137712	0.0010625
ZNF544	-1.32935	2.32427	0.000195877	0.00133692
ARHGAP11A	-1.32789	3.20192	0.000843039	0.00368353
SNHG9	-1.32722	0.54986	0.0015083	0.00568146
HHLA3	-1.32679	1.96842	0.000424082	0.00224025
ICAM2	-1.32598	3.22192	0.000105579	0.000899388
BTBD6	-1.32571	4.62984	9.95192e-06	0.000225889
ZYX	-1.32559	8.85529	3.81765e-05	0.00048493
N6AMT2	-1.32544	0.900412	0.00048456	0.00246142
ZNF836	-1.32531	1.81422	0.00172612	0.0062866
MRPL1	-1.32523	2.94708	7.67626e-05	0.000739489
ZNF559	-1.32312	2.72371	0.00100999	0.00420815
DDX28	-1.32286	4.10954	1.76914e-05	0.000311833
TMEM220	-1.32257	1.66105	0.00302996	0.00971918
LFNG	-1.3225	5.80781	2.62949e-05	0.000390886
KCTD7	-1.32235	4.90799	0.00231062	0.00787542
COL18A1	-1.32212	1.06807	0.00264493	0.0087539
PPDPF	-1.32171	5.63023	2.25089e-05	0.000355481
FGFRL1	-1.31988	3.56153	0.000243407	0.00155025
OSGEPL1	-1.319	2.00242	0.00242848	0.00818222
RP11-629O1.2	-1.31897	0.211063	0.0011182	0.00455542
COMMD9	-1.31859	6.13499	7.05189e-06	0.000187869
AC108488.4	-1.31693	0.938211	0.0026744	0.00882487
RNPEPL1	-1.31675	7.01425	2.60738e-05	0.000390353
MCEE	-1.31571	2.25461	0.000574692	0.00279729
GALK1	-1.31291	4.45317	0.000158443	0.0011669
DHFR	-1.31129	2.59749	0.000218008	0.00143417
MGST2	-1.31122	5.02288	2.82324e-05	0.000406931
KLHL25	-1.30905	0.710324	0.00141022	0.00540009
MEX3D	-1.30803	1.27444	0.0017866	0.00647469
RFC4	-1.30659	2.49528	0.000253961	0.0015904
SUZ12P	-1.30455	2.58413	0.000250806	0.00157907
IFITM2	-1.30453	3.3625	0.000290063	0.00174266
CTD-3116E22.4	-1.30292	1.67667	0.0026822	0.00884396
SLC17A7	-1.30211	0.640434	0.00125138	0.00495987
LYRM9	-1.3017	2.12933	0.00132249	0.00515602
XRCC3	-1.30108	1.67685	0.00136669	0.0052792
ARHGAP4	-1.30092	5.54902	2.69528e-05	0.000396758
FTSJ2	-1.30083	4.87045	1.03389e-05	0.000229058
WWTR1	-1.30055	3.44093	0.00076741	0.00344375
NUDT6	-1.29979	1.44853	0.000430696	0.00226566
EXD3	-1.29739	2.48214	0.000125335	0.00100125
HCG4P3	-1.29739	0.164241	0.00245849	0.00825015
RPS6KA4	-1.29584	4.70053	2.89329e-05	0.000414131
TMEM170B	-1.29533	6.14066	0.00229549	0.00783468
MTAP	-1.29528	3.50847	0.000214742	0.00141874
IFT172	-1.29471	2.60443	0.000176042	0.00125324
ATHL1	-1.29408	2.27147	0.000566264	0.00276622
TOMM40	-1.29299	5.91415	3.2229e-05	0.000440855
MTFR2	-1.29271	1.65041	0.00114563	0.00464029
PYROXD2	-1.29138	1.35919	0.00179836	0.00651192
PAAF1	-1.29119	3.31607	3.62383e-05	0.000468925
CEBPA	-1.29012	0.300337	0.00110413	0.00450747
TRIM59	-1.28968	1.05516	0.00307905	0.00983539
NOP14-AS1	-1.28855	2.7992	7.28568e-05	0.000715991
THOC3	-1.28795	1.59502	0.000522084	0.00260022
C9orf139	-1.28656	2.0966	0.000393802	0.00213412
AIF1	-1.28593	6.25665	0.00101841	0.00423421
BAG2	-1.284	1.10472	0.00105681	0.00435603
ILVBL	-1.28356	4.91256	1.78521e-05	0.000312921
NEIL2	-1.28312	2.48016	0.000341418	0.0019468
MRPL48	-1.28289	2.93804	0.000128902	0.00101637
CRYL1	-1.28117	5.72534	1.13917e-05	0.000243193
SAC3D1	-1.27999	2.71566	0.000521905	0.00260006
PELI3	-1.27993	4.28797	0.00013637	0.00105424
C15orf61	-1.27947	1.92696	0.00147916	0.00560171
SLC25A26	-1.27844	4.34937	4.21415e-05	0.000513729
MYEOV2	-1.27841	4.62148	0.000230444	0.00149199
BACE1	-1.27805	4.16747	5.01032e-05	0.000566067
FBF1	-1.27442	0.923462	0.00237437	0.00803995
POLR2L	-1.27395	5.33245	0.000262186	0.00162799
CTU2	-1.27125	1.6729	0.00185119	0.00665527
C16orf54	-1.27111	3.81262	0.000125289	0.00100125
RGS14	-1.27014	2.78947	0.00175967	0.00639158
PGAP2	-1.27002	3.34571	0.000123235	0.00099167
AC027612.6	-1.26922	1.05381	0.00091915	0.00393305
FOXO1	-1.26842	3.86986	0.000448815	0.00232414
SDC3	-1.26835	5.58797	0.00032282	0.00187657
FANCI	-1.26728	3.07105	8.64879e-05	0.000792813
SULT1A1	-1.26583	5.39354	4.55431e-05	0.000536317
PCNA	-1.26576	4.9951	0.000194011	0.00132847
CD37	-1.26371	7.38575	0.000312792	0.00183963
C9orf123	-1.26363	4.04897	2.68176e-05	0.00039543
ZNF581	-1.26318	4.57435	0.000110862	0.00092821
PEX11G	-1.26235	0.511017	0.0018625	0.00668229
SLC25A23	-1.26165	2.60721	0.00033959	0.00193889
AC093627.10	-1.26101	3.83276	0.000151042	0.0011316
C16orf88	-1.259	3.25812	0.00012842	0.00101524
STX10	-1.25858	5.97181	1.32457e-05	0.00026844
CD3EAP	-1.25728	0.948263	0.00105881	0.00436094
ACCS	-1.25691	4.16708	7.37841e-05	0.000722557
BCS1L	-1.25646	2.60555	0.001359	0.0052564
CLIP4	-1.25581	6.58189	0.000170525	0.00122552
JMJD8	-1.25558	4.68898	3.10571e-05	0.000431197
TAF9B	-1.25459	1.54624	0.00139641	0.00536025
ELMO1	-1.25458	4.75426	0.000669745	0.00311185
TMEM154	-1.25428	0.507542	0.00148699	0.00562532
UBE2E3	-1.25279	4.2686	8.48798e-05	0.00078544
VKORC1L1	-1.2524	4.83881	5.1614e-05	0.000578676
ALDH1A1	-1.25191	7.22502	0.000200921	0.00136035
MNF1	-1.25136	3.72484	0.000350159	0.00197741
HCFC1R1	-1.25105	4.70043	0.000132476	0.00103289
RRP15	-1.24774	2.36674	0.000151256	0.00113224
NUP35	-1.24747	1.22211	0.000586624	0.00283731
RMDN2	-1.24678	3.03458	0.000291832	0.00175172
MRPL11	-1.24604	3.81542	0.00015782	0.00116403
PEBP1	-1.24537	7.16291	3.79979e-05	0.000484138
AC068491.1	-1.24432	3.04648	0.000417161	0.00221366
RCN3	-1.24232	1.98291	0.000901172	0.00387406
PHF19	-1.24223	4.76064	3.89435e-05	0.000492137
GPR146	-1.24176	1.90176	0.000447338	0.00231811
SSBP4	-1.24169	4.19846	0.000386459	0.00210928
MLST8	-1.24008	4.90511	0.000126214	0.00100598
EMC9	-1.23998	2.71488	0.000474595	0.00242551
ACYP2	-1.23888	2.77341	0.00066138	0.00308276
NUBPL	-1.23841	1.54304	0.00242955	0.00818251
MTA3	-1.23786	2.95165	0.000520917	0.00259988
ABHD10	-1.23723	4.78153	9.84612e-05	0.000859142
UCP2	-1.23685	7.97471	0.000105407	0.000899218
ABHD14B	-1.23606	5.17652	1.67737e-05	0.000303878
ACAA2	-1.23555	6.9188	1.91012e-05	0.000324333
EXOSC2	-1.23549	2.74851	0.000217257	0.00143191
RP11-706O15.1	-1.23536	1.194	0.000867066	0.0037642
ZNF334	-1.23494	0.0714049	0.00243597	0.00819489
CORO1A	-1.23408	6.15476	0.00017389	0.00124346
RNF187	-1.23391	6.25959	8.07931e-06	0.000202455
BLMH	-1.23289	4.92704	1.79263e-05	0.000313772
FCGRT	-1.2321	8.5748	4.70483e-05	0.000544133
CRTAM	-1.23188	4.44742	3.99944e-05	0.000499035
NES	-1.23169	5.03079	0.00102952	0.00427229
FAIM	-1.23067	4.78482	0.00201774	0.00709738
MRPS34	-1.23054	4.93404	8.07017e-05	0.000764884
PRMT7	-1.23054	3.1404	9.53225e-05	0.00084103
PLA2G12A	-1.23043	2.81284	0.00113706	0.00460997
SGK223	-1.2277	3.93846	0.0019249	0.00684279
COTL1	-1.22544	7.8077	0.00027865	0.00169482
PEMT	-1.2244	2.27144	0.000492839	0.00249627
QPCTL	-1.22437	4.54237	0.00144564	0.00551035
SAMM50	-1.22431	4.81112	4.18416e-05	0.000512203
MSRA	-1.22365	4.49369	0.000116134	0.000951963
TMEM160	-1.22296	2.23582	0.00186072	0.00667763
ACRBP	-1.22269	1.98838	0.000665883	0.003098
DUT	-1.22193	4.68319	0.000680419	0.00314815
MGAT1	-1.22161	9.37918	0.000356137	0.00199453
RP11-680A11.5	-1.2216	2.77831	0.000132745	0.00103369
CNN2	-1.22101	5.77638	7.678e-05	0.000739489
TP53I3	-1.22093	4.72533	3.59315e-05	0.000466817
SMIM11	-1.22015	2.90658	0.000102339	0.000881181
CENPQ	-1.21736	1.81041	0.00146779	0.00556824
CDC7	-1.21641	0.740766	0.00162799	0.00602526
ASPSCR1	-1.21595	3.67868	0.0001858	0.00129084
KRT8P12	-1.21584	2.33273	0.000412599	0.0021992
NUBP2	-1.21555	4.05237	5.38179e-05	0.000597294
AP001062.7	-1.21509	0.52781	0.00216091	0.00748574
PLCG1	-1.21301	3.01007	0.000257488	0.00160562
RPS3AP26	-1.21281	0.671241	0.00158824	0.00591796
ACADS	-1.21248	5.01606	4.78714e-05	0.000549565
C12orf52	-1.21146	3.30658	5.55061e-05	0.000607975
RTKN	-1.21141	2.03352	0.000249434	0.00157447
CD72	-1.2087	3.68207	0.00212527	0.00739579
HNRNPA1L2	-1.208	0.132963	0.00303406	0.00972523
THEM6	-1.20699	3.20341	0.000156518	0.00115782
BCAT2	-1.20693	3.42804	7.103e-05	0.000705527
GNB5	-1.20665	2.98905	0.000377125	0.00207142
LSR	-1.20634	2.8358	0.00017057	0.00122552
IFT27	-1.20426	3.70815	0.000120472	0.000977341
CHCHD10	-1.2038	5.05577	0.000642969	0.00302743
NTPCR	-1.20327	3.97089	0.000147775	0.00111328
EIF2D	-1.20305	4.79498	7.26675e-05	0.000714894
RP11-226L15.5	-1.20276	0.479275	0.00226305	0.00775707
ZNF580	-1.20164	3.04362	0.000686512	0.00317047
ADCK3	-1.20161	5.06226	3.10175e-05	0.000431197
HMGN2	-1.20139	6.02728	2.7679e-05	0.000402465
ERCC2	-1.20123	3.06167	0.000446053	0.00231461
PRPF40B	-1.20078	1.27065	0.00132664	0.00516762
TMEM201	-1.20068	1.72233	0.00270067	0.00888987
TTYH2	-1.20027	5.66133	0.000963867	0.00406897
DCAF4	-1.19867	1.96408	0.000325806	0.00188715
PRMT6	-1.19825	2.69104	0.00144829	0.00551449
MCAT	-1.1979	2.46382	0.000288725	0.00173759
IVD	-1.19634	5.70823	0.000122692	0.000989353
B3GALTL	-1.19577	2.78846	0.000205522	0.00138153
TSPAN17	-1.1957	6.29819	0.000221782	0.0014514
MIR1282	-1.1927	0.760859	0.00305782	0.00978891
CCDC112	-1.19184	2.43546	0.000274187	0.00167648
C11orf1	-1.18894	2.36042	0.000203711	0.00137351
SIRT3	-1.18888	3.15217	0.000171257	0.00122862
DDAH2	-1.18847	5.3033	3.34816e-05	0.000450361
RP11-234A1.1	-1.18846	1.41155	0.00167895	0.00615609
PLEK2	-1.18775	2.26181	0.00187835	0.00672955
ZNF512B	-1.1877	2.25481	0.000273568	0.00167444
OVGP1	-1.18689	0.432041	0.00187896	0.00673036
ITGB1BP1	-1.18629	6.41579	1.49977e-05	0.000291521
TIMMDC1	-1.18471	5.1371	0.00245173	0.00823219
TIMP2	-1.18421	8.57617	9.02707e-05	0.000814382
ANAPC7	-1.18409	5.20948	3.20458e-05	0.000439717
HOMER2	-1.18353	0.843426	0.0026729	0.00882158
NAPA-AS1	-1.1833	0.483041	0.00234505	0.00796058
TTC27	-1.18294	2.27976	0.000414147	0.00220435
PUSL1	-1.18223	2.92906	0.000675676	0.00313279
LSM5	-1.1822	3.81229	5.08044e-05	0.000571054
NAAA	-1.18214	5.22709	2.09081e-05	0.000340638
FBXO32	-1.17897	3.14948	0.00088585	0.00382404
UBTD1	-1.17869	5.68466	1.60712e-05	0.000300115
TMED3	-1.17851	6.41822	2.53457e-05	0.000383944
PNPLA4	-1.17773	2.41799	0.00110154	0.00450006
PRIM1	-1.17683	2.34766	0.000265105	0.00163937
MPPE1	-1.17667	3.94539	8.13787e-05	0.000768509
RP11-18C24.6	-1.17636	1.48784	0.00150327	0.00567289
SLC12A2	-1.17417	2.03775	0.000671695	0.00311762
TK2	-1.17412	5.06629	7.75091e-05	0.000745061
PINK1-AS	-1.17386	1.57411	0.00079194	0.00351954
PFAS	-1.17348	2.40415	0.000946541	0.00401786
ARHGAP33	-1.17341	-0.0342174	0.00275669	0.00902699
SUV39H1	-1.17289	2.71277	0.000199272	0.00135291
C1orf112	-1.17287	1.96752	0.000559057	0.00273938
PARPBP	-1.16992	1.63707	0.00149193	0.00563915
LGALS9	-1.16798	7.60272	0.00105466	0.00435174
IMPDH2	-1.16653	5.58394	7.03815e-05	0.000701462
DUS2L	-1.16643	4.00415	6.14049e-05	0.000643726
GAS5	-1.16591	5.83031	1.633e-05	0.000300817
WWOX	-1.16545	3.03814	0.000453863	0.00234338
FN1	-1.16543	9.51929	0.000505072	0.00254285
WDR18	-1.16497	3.18686	0.00211527	0.00737265
CECR5	-1.1642	5.61549	1.74978e-05	0.00030999
PVRL4	-1.16374	3.86528	0.000670781	0.0031142
GEMIN6	-1.16179	2.81773	0.000481352	0.00245008
AC004967.8	-1.15959	1.93514	0.00167792	0.00615609
ERI3	-1.15918	3.73346	0.00018119	0.00127566
PDE1B	-1.15792	4.40371	6.29396e-05	0.00065513
MPG	-1.15705	5.77796	4.38676e-05	0.000524592
NTAN1	-1.15681	6.23953	5.00396e-05	0.000566067
AC133528.2	-1.15551	1.0482	0.00124336	0.00493834
DICER1-AS1	-1.15535	0.771726	0.00233915	0.00794668
TIMM9	-1.15434	3.42547	0.000212146	0.00140669
TPD52L2	-1.15398	6.92175	1.68513e-05	0.000303913
RP11-466H18.1	-1.15365	0.890647	0.00109326	0.00447407
FBL	-1.15353	4.65793	0.000378475	0.0020773
H2AFX	-1.15095	4.24847	0.00139239	0.00535259
ZNF880	-1.14897	2.69977	0.0018854	0.00674519
SIRT5	-1.14858	2.74292	0.0030037	0.00965609
BTBD2	-1.14701	5.30743	4.25756e-05	0.000516804
MATK	-1.14633	6.65847	0.000504697	0.00254169
GCDH	-1.14633	3.39241	0.000772768	0.00345809
ECH1	-1.14569	6.12981	4.10944e-05	0.000505519
MED20	-1.14466	2.35181	0.000418732	0.00221999
NDUFC2	-1.14356	3.05348	0.00118264	0.00474758
MFGE8	-1.14214	2.69184	0.000456064	0.0023513
RP11-620J15.3	-1.14149	1.08482	0.00281249	0.00917554
GTPBP8	-1.14038	2.51722	0.00150505	0.0056753
GSTP1	-1.13843	7.69069	0.00040964	0.00219036
MICAL1	-1.13764	7.7156	9.61751e-05	0.000846331
DEF8	-1.13741	6.80117	9.51852e-05	0.000840563
TMEM175	-1.13627	3.35332	0.000388808	0.00211781
FAM175A	-1.1361	3.31474	0.000479261	0.00244226
KLHDC4	-1.13584	2.48046	0.000567587	0.00277114
RFC5	-1.13564	2.41769	0.00110363	0.00450648
PIK3CD	-1.13525	6.04446	0.000116023	0.000951963
FUZ	-1.13477	2.99633	0.00114693	0.00464327
TCFL5	-1.13433	2.03543	0.00242556	0.00817414
SGSH	-1.13347	6.25717	0.000106319	0.000902632
IFI27L2	-1.1334	4.74451	0.000322647	0.00187657
EIF3FP3	-1.13276	0.609403	0.00220208	0.00759993
TECR	-1.13247	6.27323	2.36988e-05	0.000366654
ALKBH2	-1.13227	0.997504	0.00184785	0.00664734
NENF	-1.13147	5.90457	5.23845e-05	0.000585449
NAGPA	-1.13107	5.88495	0.000103125	0.00088621
KIFC2	-1.1304	3.83615	6.99481e-05	0.000699124
ARMC7	-1.1302	4.1294	3.46581e-05	0.000457025
POLR1E	-1.13004	2.69766	0.000331609	0.00191069
ZNRF1	-1.12918	3.9235	0.000570208	0.00278085
B3GNT8	-1.12851	3.50597	0.000395928	0.0021417
CD300A	-1.12676	6.26449	0.000556674	0.00272998
ZHX3	-1.12577	3.4437	0.00238888	0.00808129
MRPS26	-1.12576	3.23427	0.000993376	0.00416158
TCEB2	-1.12568	7.10134	0.000419853	0.00222325
SIGMAR1	-1.12543	4.54254	2.75509e-05	0.000401821
IFI27L1	-1.12513	2.9215	0.000321588	0.00187382
EIF3F	-1.1237	6.82456	2.43219e-05	0.000374319
ALG8	-1.12231	4.35111	0.00039939	0.00215445
FAM104B	-1.12229	1.70133	0.00104081	0.00430801
ARMC6	-1.1214	3.61315	0.00133463	0.00519069
SASH3	-1.12104	6.98146	3.61232e-05	0.000468271
NDUFAF2	-1.11996	2.70268	0.00028687	0.00172938
TPRKB	-1.1195	3.64042	0.000186094	0.00129106
CMTM3	-1.11945	6.60199	4.17369e-05	0.000511278
NCAPH2	-1.11931	3.93206	8.58505e-05	0.000787791
YDJC	-1.11866	2.72632	0.00223502	0.00768346
MYL9	-1.11703	5.24502	2.89366e-05	0.000414131
WIPF1	-1.11683	7.9183	0.000427185	0.00225015
OGG1	-1.11662	3.33688	0.000147304	0.00111116
C16orf55	-1.11642	1.00607	0.0018323	0.00660646
LINC00339	-1.11631	3.5377	0.000203996	0.00137438
SLC29A1	-1.11618	5.82644	0.000338911	0.00193722
ALDH3B1	-1.11589	6.65492	2.93337e-05	0.000415703
PPAPDC3	-1.11575	1.26174	0.0027074	0.0089087
HSPBP1	-1.11525	2.97461	0.00115403	0.00466465
FAM173B	-1.11471	2.05982	0.00123841	0.00492424
RGS10	-1.11161	5.97598	0.000552388	0.00271426
RASSF2	-1.11098	6.72396	1.6194e-05	0.000300176
GPR155	-1.11014	4.19516	0.00163991	0.00605535
PTPRO	-1.10975	5.21739	0.00297313	0.00958937
FIS1	-1.10738	5.72717	0.000205483	0.00138153
ACSF3	-1.10712	5.04511	3.44457e-05	0.000455587
KIAA0146	-1.10675	4.88648	0.000346365	0.00196269
C10orf54	-1.10333	7.55768	6.80631e-05	0.000688586
ASPHD1	-1.10314	4.65333	2.63918e-05	0.000391456
OSGIN1	-1.10291	3.79493	0.00304258	0.00974724
TIMM10	-1.10211	4.16907	0.000156064	0.00115567
HRAS	-1.10118	3.44973	0.000354605	0.00199229
TRIAP1	-1.10029	3.86351	7.68033e-05	0.000739489
TMEM243	-1.09714	4.33304	5.03937e-05	0.000568018
AC091729.9	-1.09708	1.0915	0.00172118	0.00627508
SPN	-1.09687	6.01592	0.000415674	0.00220843
NTHL1	-1.09643	1.68839	0.00309442	0.00987599
ST6GALNAC4	-1.09563	5.75211	3.07833e-05	0.000429089
SWI5	-1.09521	2.85512	0.000520981	0.00259988
ARHGEF3	-1.09428	5.20164	0.00015711	0.00116074
DNAJC30	-1.09404	2.18315	0.00132022	0.00514943
BRI3BP	-1.09362	4.67394	0.000340024	0.00194074
SNX2	-1.0934	6.9381	6.56913e-05	0.000675775
HMGN2P5	-1.09324	1.30073	0.00107149	0.00440283
PSAP	-1.09322	13.1681	0.00139475	0.00535723
POLR2I	-1.09179	3.47033	0.000390297	0.00212299
TBC1D14	-1.09134	6.04255	0.000361566	0.00201723
TTC12	-1.0897	1.89003	0.000555126	0.00272543
SMC2	-1.08839	3.67626	0.00189111	0.00676056
SIVA1	-1.08631	4.42031	4.56921e-05	0.000537069
C5orf45	-1.08499	3.14064	0.0010527	0.00434685
AIFM3	-1.08458	1.8424	0.00232569	0.00791358
SH3YL1	-1.08435	2.82929	0.000811764	0.00358517
ZC3H12D	-1.084	2.54698	0.00102072	0.00424079
RP11-1094M14.11	-1.08204	1.58299	0.00224278	0.0077026
MAN1B1	-1.08073	6.14025	6.35276e-05	0.000659301
GRHPR	-1.07857	4.97364	0.000404304	0.00217344
WDR76	-1.07849	1.92595	0.000726825	0.00330719
ARV1	-1.07705	3.22077	0.000137835	0.00106252
SLC35F6	-1.07433	5.91612	8.33178e-05	0.000777118
C17orf76-AS1	-1.07298	7.34016	3.42982e-05	0.000454664
ECHDC1	-1.07234	6.24728	0.000104666	0.000894213
AMZ2P1	-1.07147	2.69607	0.000745712	0.00336613
TYROBP	-1.07043	9.57899	0.00057271	0.00278919
FAH	-1.06977	5.01966	0.00145335	0.00552625
LACTB2	-1.06937	3.90588	0.000150376	0.00112901
C8orf33	-1.06888	4.26865	3.77314e-05	0.000482364
CCDC125	-1.06884	3.24727	0.00060193	0.00288835
NPM1	-1.0688	8.18783	7.57646e-05	0.000735121
HMG20B	-1.06874	7.32152	0.000304874	0.00180817
MRPL23	-1.06861	4.57386	0.000998915	0.00417683
MRPS2	-1.06776	4.49393	6.67202e-05	0.000680786
ZFP41	-1.06721	1.01276	0.00214661	0.00744792
NAGK	-1.06699	7.52824	0.000183598	0.00128273
HSD3B7	-1.06658	7.3743	0.000158217	0.00116647
ACSS1	-1.06652	4.68796	0.00031983	0.00186632
LRRC25	-1.0665	5.68169	0.00030587	0.00181041
ZNF416	-1.06529	1.58265	0.00247633	0.00829372
CD99	-1.06351	7.05607	0.000107565	0.000910141
SCCPDH	-1.06303	6.63018	2.33406e-05	0.000363457
SDF2L1	-1.06285	3.19413	0.00116443	0.00469699
ACOT13	-1.06269	5.65738	5.06242e-05	0.000569757
INPP5D	-1.06099	6.08436	3.10513e-05	0.000431197
PMPCA	-1.06068	5.2801	2.89805e-05	0.000414131
PTPN22	-1.06058	4.76161	0.00168459	0.0061724
LINC00342	-1.05995	2.37234	0.000587387	0.00283866
SORBS3	-1.05857	6.34402	6.8227e-05	0.000689363
MPST	-1.05659	4.83202	6.67034e-05	0.000680786
DET1	-1.05652	0.805723	0.00258111	0.00859118
GMNN	-1.05334	2.60732	0.000735543	0.0033357
RP11-290F20.3	-1.05312	6.76869	0.000944641	0.00401187
SMYD3	-1.05247	1.81714	0.000907022	0.00389632
PTRHD1	-1.05134	3.46249	0.00189833	0.00677883
WAC-AS1	-1.05122	4.48341	3.40307e-05	0.000453168
AK1	-1.05094	2.27321	0.00115078	0.00465367
PPCDC	-1.04923	2.73232	0.000432396	0.00226985
CR1	-1.04896	4.97825	0.000214589	0.00141857
TIMM44	-1.04893	3.80234	0.000144939	0.00109896
ATG4C	-1.04822	4.32212	0.000152106	0.00113697
GPAA1	-1.04817	6.24162	6.70063e-05	0.000683008
RP11-492E3.1	-1.04773	6.40546	0.000446725	0.00231604
RP11-697E2.7	-1.04576	1.09596	0.00169888	0.00621438
FARSB	-1.04427	3.76467	7.95057e-05	0.000757436
FLYWCH2	-1.04389	3.02238	0.000496191	0.00250891
SNHG1	-1.04386	4.29928	7.03145e-05	0.00070137
ADAM15	-1.04369	5.22083	6.80718e-05	0.000688586
TST	-1.04348	4.63918	5.42084e-05	0.000599458
FAM53B	-1.04327	4.90793	0.000127908	0.00101334
EFCAB11	-1.04317	1.1056	0.00253477	0.00846093
CRTAP	-1.04184	7.14809	0.000241795	0.00154277
FAM58A	-1.04159	4.1485	0.000431008	0.00226662
PQLC3	-1.04119	5.93539	4.65505e-05	0.000543432
TMC6	-1.04066	6.56166	7.38124e-05	0.000722557
HMGB2	-1.04032	5.31501	0.000411698	0.00219748
LXN	-1.03839	5.0812	0.000469814	0.00240597
SUMF1	-1.03821	6.33789	5.69995e-05	0.000615762
ANXA2P2	-1.03762	1.97812	0.000864575	0.00375524
PCCA	-1.03711	4.22478	0.000668478	0.00310707
MAP3K14	-1.03572	4.72604	0.000380999	0.00208725
BST1	-1.03479	4.65386	0.000302206	0.00179552
HEBP1	-1.03399	6.23734	0.000167527	0.00121224
NAGLU	-1.03108	6.31412	0.000181009	0.00127518
EEFSEC	-1.03063	3.37242	0.000159648	0.00117064
SEMA4F	-1.03057	1.26745	0.00202235	0.00711076
HAUS5	-1.03044	1.49312	0.00146944	0.00557329
HDDC3	-1.02983	3.27026	0.000367243	0.00203727
RP11-488C13.5	-1.02875	4.59973	0.000390661	0.00212299
PDCL3	-1.02657	3.00247	0.000618721	0.00294547
NPIPP1	-1.02648	1.0907	0.00221066	0.00762356
TSR3	-1.02643	4.23763	0.00264917	0.00876384
ATAD3A	-1.02589	3.07651	0.00300824	0.00966539
UBIAD1	-1.02582	2.96157	0.000315296	0.00184879
GCFC2	-1.02458	2.39556	0.00183424	0.00660919
EFHC1	-1.02407	2.59009	0.000812436	0.00358634
TMA7	-1.02364	5.7142	3.49617e-05	0.000459994
HEXA	-1.02347	7.67301	0.000528218	0.00262557
[truncated: 3,536 more rows]

## Sheet: Effect of Acidosis (Infected)
Gene	log2 FC	logCPM	PValue	FDR
CCL2	-6.31034	9.33108	0.000112042	0.00112638
RPS27P16	-6.27261	-2.49342	0.00134957	0.00664541
HS3ST1	-5.05949	0.951609	2.16421e-07	5.15318e-05
CCL7	-4.78437	5.72793	0.000222207	0.00179327
CCL8	-4.72094	9.07424	0.00146118	0.00704527
AC003003.5	-4.62216	0.0920035	2.16574e-06	0.000124241
TDO2	-4.52821	2.00646	7.54843e-06	0.00023305
CH25H	-4.50607	2.58047	0.000503573	0.00319806
NLRP12	-4.31582	0.167048	6.278e-06	0.000209451
SPINK1	-4.11365	1.29063	4.1318e-07	6.3691e-05
ITIH5	-3.64176	-1.23146	0.000237523	0.00187324
MT1JP	-3.62174	1.06686	1.47964e-06	0.000104915
RP11-424C20.2	-3.59301	-2.57603	0.0016451	0.00773258
MPEG1	-3.50748	6.02728	0.000292277	0.00216739
C9orf96	-3.48645	-2.66075	0.00166713	0.00780874
DARC	-3.40105	-1.59469	0.000279125	0.00209488
EMBP1	-3.33274	-2.63294	0.00120965	0.00609454
GAL3ST4	-3.29794	-0.503711	9.11096e-05	0.000983644
KIAA1549L	-3.27321	-0.931062	0.000111989	0.00112638
NEK10	-3.22308	-1.1488	8.40354e-05	0.000936598
FAM111B	-3.19576	1.3974	1.63299e-06	0.000110659
FFAR4	-3.15335	-0.179206	5.84691e-05	0.000756797
HAMP	-3.10901	2.00685	8.03404e-06	0.000242495
STK33	-3.09298	-1.61708	0.00143438	0.00694111
METAP1D	-3.06898	-1.52413	0.000175854	0.00151772
AKR1C7P	-3.04928	-1.51715	0.00146612	0.0070652
KIAA1239	-3.03233	-1.89462	0.000266612	0.0020299
TLR3	-3.00309	-0.427208	4.88254e-05	0.000681353
KLF1	-2.99051	-1.97131	0.000748828	0.00428021
RP11-91K9.1	-2.98867	-0.669476	0.00063996	0.00381343
RP5-821D11.7	-2.98821	-2.65529	0.00185766	0.00847947
CXCL10	-2.98731	6.271	0.000450895	0.00296761
GRM1	-2.88687	-1.31876	0.000301466	0.00221381
MCM10	-2.86402	0.703707	0.00021956	0.0017817
VASN	-2.86037	-1.39521	0.00156737	0.00744372
CXCL11	-2.80425	0.366564	5.54848e-05	0.000734464
GINS2	-2.75201	0.401788	1.77676e-06	0.000114472
TLN2	-2.72529	2.55009	0.00116327	0.00591429
HRH2	-2.71394	2.25798	2.78973e-05	0.000493298
ANKRD35	-2.70818	-1.929	0.000839338	0.00467009
WIPF3	-2.66261	-1.84671	0.00057831	0.00354336
CTD-2366F13.1	-2.65752	-1.76171	0.00139692	0.00681101
CCNE2	-2.64424	1.0783	1.54099e-05	0.000351384
CXCL13	-2.63717	1.24208	3.29395e-05	0.000537609
ABCB5	-2.60248	-1.52775	0.000492201	0.00315582
SIGLEC16	-2.59524	0.820658	7.9201e-05	0.000902144
TTLL7	-2.58541	-2.18249	0.00126202	0.00630175
CCL24	-2.56739	6.39697	1.88663e-07	4.95442e-05
RP11-166A12.1	-2.55334	0.313478	0.000556366	0.00344159
CRYBB1	-2.54628	-1.49703	0.000586669	0.00357806
CLCN4	-2.54166	-1.41655	0.00137813	0.00673739
AP000476.1	-2.53054	-0.0551873	4.84252e-06	0.000187226
ANKRD2	-2.5295	-1.22489	0.000102245	0.00105349
E2F8	-2.51382	-0.36847	2.58168e-05	0.000475227
PCDHGA12	-2.51082	-1.31847	0.00188869	0.00859152
CDC6	-2.50895	1.41587	4.53549e-07	6.68101e-05
POLE2	-2.49941	-0.180734	6.61152e-06	0.000216018
PMFBP1	-2.4927	1.09196	6.58594e-05	0.000807312
ISPD	-2.47635	-1.92529	0.00108811	0.00561733
SYT1	-2.46037	-1.53764	0.000629489	0.00376524
WDR17	-2.45561	-1.31957	0.000433448	0.00287834
RP11-53O19.1	-2.43698	-1.61087	0.00024895	0.0019344
ZWINT	-2.42889	2.83834	4.60116e-05	0.000658549
RP11-23J9.5	-2.42845	-2.50538	0.00163411	0.00768924
LPAR3	-2.41926	1.027	0.00170904	0.00795045
EXO1	-2.40056	0.596517	6.24299e-06	0.000209033
DTL	-2.39105	1.44211	6.55534e-07	7.49638e-05
MYC	-2.38917	3.32147	2.93646e-06	0.000145418
S100B	-2.38321	1.1611	0.00154104	0.00735486
POLR3G	-2.37765	-0.0755303	0.000369468	0.00256781
NT5DC2	-2.36397	3.09423	0.000115395	0.00114486
GDAP1	-2.35289	1.5237	0.00014551	0.00133965
MAOB	-2.33851	-1.07396	0.000168204	0.00148037
CDC45	-2.33014	0.825859	1.60928e-05	0.000360026
MCM2	-2.31543	3.05688	1.15268e-07	4.32099e-05
IFIT1	-2.30875	3.28598	4.89016e-06	0.000187226
RGS18	-2.30615	0.687973	2.24107e-05	0.000435914
SIGLEC11	-2.28402	0.270921	5.47759e-05	0.000728106
IGDCC4	-2.28308	-0.155878	0.000486927	0.00313298
FBXO15	-2.28212	-0.0551378	0.00118704	0.00600325
NME1	-2.27457	2.54601	3.98617e-06	0.000169408
FAM229B	-2.26243	-1.85564	0.00150221	0.00720115
ESCO2	-2.25456	0.899924	2.13841e-05	0.000425771
FAM186B	-2.24854	-0.827198	0.000344204	0.00243308
MYO7A	-2.24678	3.33673	0.000375609	0.00259803
PRR22	-2.24356	-1.77057	0.000965741	0.00515873
OLFML3	-2.23833	-1.46996	0.00206785	0.00921153
MCM4	-2.22979	3.73498	2.89562e-08	2.30378e-05
XYLB	-2.2284	0.437193	7.67388e-05	0.000882479
CDC25A	-2.1983	0.759602	3.01254e-06	0.000146439
AC011899.9	-2.1935	2.47532	0.000175701	0.00151716
SPATA12	-2.183	-0.444693	0.000368482	0.00256198
GPR125	-2.16175	-1.10862	0.000410834	0.00277217
COBL	-2.12987	1.81655	0.000545119	0.00339866
SMIM10	-2.12063	-0.035577	3.17165e-05	0.000530285
MT1L	-2.11772	4.7448	6.71983e-05	0.000817956
SLCO2B1	-2.11348	5.81087	0.00167168	0.0078279
IL36RN	-2.09214	1.8292	1.04298e-05	0.00027934
FANCB	-2.09067	-1.32005	0.000926208	0.0050029
IL36B	-2.0892	-0.694034	0.000427497	0.0028515
LILRA1	-2.08232	4.08426	7.4114e-05	0.000871028
IFIT3	-2.08109	6.00819	0.000244391	0.00191068
RP11-848G14.5	-2.05914	-0.457695	3.88085e-05	0.000590691
RP11-184M15.1	-2.04339	2.50153	2.74186e-05	0.00048781
AMDHD1	-2.04145	0.699086	0.00011515	0.00114308
RPP40	-2.04141	-0.184618	2.92507e-05	0.000508944
KIAA1456	-2.03224	-1.57251	0.00202925	0.00907212
GLDN	-2.03008	1.34428	1.49248e-05	0.000344977
IFI27	-2.0205	1.69739	0.000337559	0.0023988
PSAT1	-2.01324	0.358581	0.000229238	0.00183032
PIGW	-2.01039	2.38007	2.96638e-06	0.000145738
CHAC2	-2.00141	0.0932702	2.19117e-05	0.000430131
HORMAD1	-1.99819	0.785024	0.000155635	0.00140314
UHRF1	-1.98886	0.927741	6.90947e-05	0.000832296
DGKG	-1.98529	3.14362	1.6964e-06	0.000112569
TMEM17	-1.98407	-1.36168	0.00055068	0.00341977
SLC25A15	-1.98267	-0.732991	0.000126071	0.00121405
RP11-1149M10.2	-1.97732	-1.04702	0.000333455	0.00237643
UTP20	-1.96795	2.81492	2.05458e-06	0.000121017
BOP1	-1.96539	-0.328435	5.46e-05	0.000727392
CTD-2135D7.5	-1.93726	-1.50261	0.000678522	0.00399393
RHOQP2	-1.9275	-0.80606	0.000222327	0.00179327
ADAT2	-1.92023	0.454114	9.28369e-05	0.000994753
DSCC1	-1.91355	-0.066468	0.000138849	0.00129826
RP5-1180C10.2	-1.90999	0.516791	3.19472e-05	0.000530611
ORC1	-1.90915	1.63541	1.53519e-05	0.000351384
ACOX2	-1.89315	0.893553	0.000132051	0.00125495
BLNK	-1.8887	2.92969	4.2122e-06	0.0001736
TACSTD2	-1.88774	1.2316	1.89109e-05	0.000396751
NEB	-1.88585	-0.777164	0.000581683	0.00355514
RP11-63P12.6	-1.85869	0.347942	2.59004e-05	0.000475749
TTC26	-1.85722	-0.0546461	5.6191e-05	0.000739933
RRM2	-1.85463	3.4986	8.25199e-07	8.24345e-05
E2F2	-1.8523	1.022	8.47853e-06	0.000247493
PCDHGA10	-1.84906	-0.797729	0.000178059	0.00153219
RP11-7F17.1	-1.83948	-0.826795	0.000343921	0.00243207
UBE3D	-1.83632	-0.224491	0.00041649	0.00280163
E2F1	-1.83033	1.84502	3.05989e-06	0.000147332
TRIB2	-1.81832	-0.161501	0.00195194	0.00881491
SHCBP1	-1.81614	2.18241	4.63814e-06	0.000182812
ERCC6L	-1.81289	-1.16501	0.000682703	0.00400903
SPTBN5	-1.80358	1.18461	7.64335e-05	0.000882268
RP11-110I1.12	-1.79577	-0.587951	0.000221578	0.00178971
USP18	-1.79461	1.59278	5.25465e-06	0.000194747
TPRG1-AS1	-1.7902	0.561205	0.00017458	0.00151123
ETV5	-1.78419	4.875	0.000154176	0.00139322
KCTD12	-1.77846	8.12214	0.00150881	0.00722284
RP5-1086K13.1	-1.77746	1.08674	1.77567e-05	0.000380106
ZNF789	-1.77011	2.41885	8.79468e-07	8.49273e-05
LTBP2	-1.76921	4.15615	1.01687e-05	0.000277129
DHODH	-1.76715	-0.0866555	7.10074e-05	0.00084422
RP3-467K16.4	-1.766	-1.70228	0.00184181	0.00842989
CTPS1	-1.76567	3.30642	2.75473e-05	0.000488599
CENPP	-1.76102	1.30157	1.42033e-05	0.000333624
SERPINB4	-1.7537	0.223646	0.000980613	0.00521733
C16orf59	-1.75334	-1.19672	0.00105699	0.00548766
NAIP	-1.75231	2.10934	3.09554e-05	0.000524159
HTR7P1	-1.74524	1.26609	1.21049e-05	0.000304496
SFXN2	-1.74425	1.60002	4.32243e-05	0.000630306
RP11-65J3.1	-1.74294	1.13294	0.000184246	0.00156835
RP13-452N2.1	-1.74227	4.85877	2.47476e-07	5.48704e-05
PPIL1	-1.73915	3.67289	3.4011e-07	6.09464e-05
NAP1L5	-1.73887	0.413852	0.000455118	0.00298748
RP3-527G5.1	-1.73824	0.605805	0.00011636	0.00114754
ZNF367	-1.7369	0.718865	6.08938e-05	0.000775994
CDCA5	-1.73365	1.78339	2.75028e-05	0.000488308
GPATCH4	-1.73081	3.61108	6.73898e-08	3.25381e-05
SRCRB4D	-1.72844	1.57308	4.12106e-06	0.00017171
MYBL2	-1.72816	1.78715	4.62307e-05	0.000660033
FAM81A	-1.72757	0.0276172	0.000465827	0.00303486
SLIT3	-1.71986	-0.45702	0.000222671	0.00179521
RP11-526I2.5	-1.71916	0.0939981	6.83169e-05	0.000825789
RP11-733O18.1	-1.71327	0.356568	0.000977445	0.00520685
IFIT2	-1.70728	3.97848	1.30337e-05	0.00031773
KIF9	-1.70223	-0.922306	0.000462397	0.00301856
LRRC25	-1.70101	6.11109	1.29934e-05	0.000317632
SKA3	-1.69985	-0.140179	0.000147828	0.00135642
TYMS	-1.69452	2.22633	2.40257e-06	0.000128982
RPGRIP1L	-1.69369	-0.751179	0.00049665	0.00317265
RNASE2	-1.68964	-0.738988	0.00156031	0.00742441
HERC6	-1.68654	3.63041	7.72432e-05	0.000885648
ECE2	-1.68637	1.391	6.77146e-05	0.000821205
NUP35	-1.68298	1.44131	7.48192e-06	0.000232233
RP11-568K15.1	-1.6807	2.0447	3.28804e-05	0.000537226
NLE1	-1.67399	0.601835	4.11387e-05	0.000609611
DCLK2	-1.66975	-0.797	0.000304969	0.00223199
ELAVL4	-1.66142	-0.616694	0.00123108	0.00617754
DZANK1	-1.65939	0.840981	1.54232e-05	0.000351384
SLC12A2	-1.65601	2.28192	4.12925e-06	0.00017171
HLA-DPA3	-1.65478	1.56634	5.34206e-05	0.000717586
CEACAM3	-1.65313	0.194605	0.0012311	0.00617754
PNPT1	-1.65042	3.85482	7.36383e-07	7.90111e-05
BRCA1	-1.64836	2.95309	6.9911e-07	7.64272e-05
TTC27	-1.64467	2.50432	5.63335e-06	0.00020076
PGBD5	-1.6379	1.02236	0.000109305	0.00110719
ALDH1L2	-1.6376	1.34791	2.39564e-05	0.000457091
RAD51	-1.63687	0.897643	4.50642e-05	0.000647361
P2RY13	-1.63392	2.73631	1.65865e-05	0.000363564
ALDH1B1	-1.63268	1.63121	8.36206e-05	0.000933711
VEGFC	-1.6289	0.640348	3.31672e-05	0.0005393
RUVBL1	-1.62777	3.4148	2.07295e-06	0.000121017
OAS3	-1.62691	6.46686	2.63012e-07	5.48704e-05
POLR3H	-1.62426	3.78521	2.68322e-07	5.48704e-05
CHAF1B	-1.61527	0.728156	0.000163201	0.00144704
FAM173B	-1.61111	2.30855	5.97878e-06	0.000207431
POP1	-1.60978	3.67845	3.60901e-06	0.000158195
TLR7	-1.60909	1.44277	0.00214485	0.00947711
CHST10	-1.6052	-0.309637	0.000382107	0.00262521
HELLS	-1.60338	1.37889	0.000507492	0.00321708
PYCRL	-1.60169	0.181622	8.74539e-05	0.000958234
MTBP	-1.5988	0.390853	0.000114824	0.0011418
CYP1B1	-1.59877	9.71417	2.02155e-06	0.000119927
MCM3	-1.59032	4.36587	4.08247e-07	6.3691e-05
CENPO	-1.58974	2.30848	5.51771e-06	0.000200296
POLQ	-1.58973	0.733211	2.17945e-05	0.000429515
RP11-7F17.7	-1.58959	0.627249	3.13053e-05	0.000528341
DKK2	-1.58795	-0.633698	0.000376845	0.00260347
STIL	-1.58793	2.01355	2.05859e-06	0.000121017
TNFRSF8	-1.58447	2.4145	0.001064	0.00551416
GRIN3A	-1.58402	2.42	5.77948e-05	0.000751938
DNAH14	-1.58024	0.0573139	0.000648327	0.00384878
RAD54L	-1.57926	0.35522	8.14864e-05	0.000918611
EXOG	-1.57743	2.26453	2.71177e-05	0.000485407
RP11-1319K7.1	-1.57693	-0.457893	0.00227348	0.00990667
CTC-228N24.3	-1.57418	2.06934	1.12179e-05	0.000291902
RP11-283G6.4	-1.57022	2.06197	2.03031e-05	0.00041237
TTC5	-1.56902	2.41638	8.24378e-06	0.000244946
ABCC4	-1.565	3.56668	2.48374e-06	0.000131223
NCAPG	-1.56388	1.55336	1.55298e-05	0.000351942
DYNC2H1	-1.55139	-0.0481356	0.000286733	0.0021363
GNPNAT1	-1.55048	3.44272	4.32859e-07	6.48617e-05
GPAM	-1.54465	1.40466	2.21523e-05	0.000432642
PAICS	-1.54388	4.76945	3.20138e-07	6.09464e-05
KLRG1	-1.54226	-0.309232	0.00132752	0.00655541
LACC1	-1.54162	6.05894	0.00168102	0.00786314
FBXO10	-1.54037	1.03335	5.02601e-05	0.000691952
PDCL3	-1.53245	3.25462	1.43478e-06	0.000103675
SLC9A9	-1.53108	3.8912	6.96257e-06	0.000222469
MCOLN3	-1.53107	2.73798	4.43174e-05	0.000641682
SIGLEC10	-1.52848	6.11586	3.269e-05	0.000535549
EPDR1	-1.52368	2.77395	8.3564e-05	0.000933711
CLDN1	-1.52136	-0.757727	0.00145641	0.00702814
TCF19	-1.51671	2.92388	9.88155e-05	0.00103324
CCDC138	-1.51397	-0.81927	0.001381	0.00674851
SH2D4A	-1.51366	-0.494442	0.00109116	0.00562826
AP001063.1	-1.50806	-0.418899	0.000983929	0.00523017
RP11-597D13.7	-1.50726	-0.176864	0.000290354	0.00215681
STXBP4	-1.50258	0.396932	9.99938e-05	0.00104015
STK39	-1.50214	1.13489	0.000307492	0.00224572
FPR3	-1.49916	7.26559	5.6331e-08	2.79756e-05
PRKDC	-1.49741	5.89578	3.81096e-07	6.3691e-05
ZNF551	-1.49634	0.800897	6.41609e-05	0.000799727
MLF1IP	-1.49614	2.08863	8.44519e-05	0.000938583
NREP	-1.48638	1.66264	9.85765e-05	0.00103282
HSD17B10	-1.485	4.02532	4.95172e-07	6.88566e-05
FANCM	-1.48438	1.37451	8.6175e-05	0.000949746
C1QTNF9B-AS1	-1.48355	-0.911182	0.000708352	0.00411241
SRPRB	-1.47918	4.16283	1.57655e-07	4.56728e-05
RP11-80H8.4	-1.4764	-0.834472	0.00100765	0.00531563
PRKACB	-1.47505	4.77553	3.52881e-05	0.000559652
GAS2L3	-1.4734	2.56105	3.07963e-06	0.000147765
MSTO1	-1.47274	1.72806	1.05042e-05	0.000279757
IARS	-1.47206	6.16075	4.52835e-07	6.68101e-05
PKMYT1	-1.47144	0.725788	9.0347e-05	0.000980282
TREML1	-1.47119	-0.586417	0.00107	0.00554026
UBASH3B	-1.46779	5.4261	0.000780891	0.00441844
SEC11C	-1.46453	4.13412	1.3735e-07	4.41968e-05
SCFD2	-1.4629	2.76267	1.28929e-05	0.000316532
P2RY1	-1.46287	1.56374	0.000454196	0.00298369
KIAA1161	-1.46235	-0.896395	0.00168303	0.00786622
ME1	-1.45979	4.52396	1.13253e-07	4.32099e-05
FAM203A	-1.45624	-0.211737	0.000594753	0.00360964
FXN	-1.45532	1.80132	6.92194e-06	0.000221579
URB1	-1.45073	3.00492	0.000492701	0.00315787
HSPA5	-1.45012	8.72512	1.79825e-06	0.000114472
GLIPR1	-1.45004	6.51348	6.09851e-05	0.000776589
PRADC1	-1.44535	2.65383	8.97752e-06	0.000254979
GCNT1	-1.44517	1.9446	0.000893007	0.00487556
CORO1A	-1.44455	6.20952	0.000450884	0.00296761
SUV39H2	-1.44356	1.37709	1.33162e-05	0.000320142
TMEM177	-1.44348	1.03379	4.16753e-05	0.000613898
C10orf2	-1.44041	1.7902	5.46853e-05	0.000727826
TRDMT1	-1.43771	2.19286	3.65554e-05	0.000570872
RRP15	-1.43716	2.39633	1.88478e-06	0.000116588
CENPK	-1.43212	0.641195	6.95308e-05	0.000834658
RP1-240K6.3	-1.43206	0.269577	0.000470884	0.00305635
NDRG2	-1.43024	4.8643	2.61753e-05	0.000476418
POLR1A	-1.4288	4.72285	3.91837e-07	6.3691e-05
RFC4	-1.42856	2.47545	5.61605e-06	0.00020076
AIF1	-1.42712	6.29782	0.00137334	0.00673325
XRCC2	-1.42262	0.0523336	0.00145861	0.00703486
RFC3	-1.41986	2.08141	3.9693e-05	0.000597478
ADORA3	-1.41851	-0.936079	0.000930836	0.00502166
ALDH18A1	-1.41765	3.37239	1.70874e-06	0.000112569
CD3EAP	-1.40836	0.985073	0.000293718	0.00217437
EXOSC2	-1.40809	2.76809	6.746e-06	0.000219467
CLN6	-1.40733	4.46441	4.75174e-07	6.80426e-05
MRPL1	-1.40398	2.89917	1.45457e-06	0.000104047
UBXN8	-1.40361	2.5835	4.31322e-06	0.000175104
CIRBP-AS1	-1.40181	-0.611042	0.000857136	0.00474004
VANGL1	-1.40092	1.12559	4.82096e-05	0.000676314
TIPIN	-1.40082	1.55494	5.41701e-05	0.000724295
POLR3B	-1.39438	2.66133	6.86091e-06	0.000220759
RAD51AP1	-1.39406	1.8077	2.24344e-05	0.000435914
GSTCD	-1.39359	2.29865	6.42686e-06	0.000212237
RP11-597D13.9	-1.39261	2.12024	0.000161685	0.00143682
WDR4	-1.39153	2.52894	6.36177e-06	0.000211181
PTPN13	-1.39033	1.55561	0.00032236	0.00232412
PAK1IP1	-1.38967	3.36134	9.30504e-07	8.53154e-05
POLA1	-1.38858	2.52278	8.32646e-06	0.000245398
TOMM40	-1.38301	5.8834	8.15983e-07	8.19851e-05
PVT1	-1.3829	-0.203712	0.000828275	0.00462185
AC083899.3	-1.3817	-0.442242	0.000631897	0.00377574
RP11-566E18.3	-1.38095	-0.736562	0.00225205	0.00983484
NOP16	-1.37959	2.93979	2.80742e-06	0.00014227
TRIP13	-1.37928	0.34946	0.000125844	0.00121321
RBFA	-1.37876	0.625171	0.000554635	0.00343696
FAM71F2	-1.37844	-0.811363	0.0011899	0.00601244
CDK20	-1.37821	0.556095	0.0013547	0.00666689
CDC7	-1.3771	0.755588	0.000201002	0.00167089
AC022816.2	-1.37341	1.19093	4.97103e-05	0.000689762
PLB1	-1.37142	1.02821	0.000157164	0.00141179
EARS2	-1.371	3.81122	1.02806e-06	8.72453e-05
FEN1	-1.36681	3.36217	1.09418e-06	8.86734e-05
PINK1-AS	-1.36511	1.60493	1.64529e-05	0.000363564
ARHGDIB	-1.3636	8.02108	0.000149513	0.00136493
GUSBP1	-1.35843	0.109392	0.000601342	0.00364085
RP11-283G6.5	-1.35637	0.631485	7.88721e-05	0.000899867
RP11-50E11.3	-1.35492	-1.01038	0.00123953	0.00621447
PPAP2B	-1.35365	5.8186	0.00129314	0.00641296
GSG2	-1.35231	-0.0608148	0.00160714	0.00758493
RPS2P32	-1.35021	-0.80134	0.00218684	0.00961835
POP5	-1.34669	2.29775	1.21846e-05	0.000305618
PLK4	-1.34493	1.136	3.97469e-05	0.000597478
PHGDH	-1.34212	-0.0221792	0.000710115	0.00411688
CDKL1	-1.34182	1.07467	0.00105592	0.00548766
PDCD11	-1.339	4.37722	5.51245e-07	7.15056e-05
ZC3H8	-1.33874	2.14453	1.4246e-05	0.000334176
ZNF804A	-1.33781	3.44187	1.617e-05	0.000360342
BOLA3	-1.33696	3.1318	0.000439006	0.00290365
GPD1L	-1.33632	1.64752	3.05643e-05	0.000520852
FAM225B	-1.33547	-0.728676	0.00181734	0.00834014
EFCAB4B	-1.33498	1.38567	8.16284e-05	0.000918954
THNSL1	-1.33256	-0.0553997	0.000539672	0.00337795
LEO1	-1.33146	3.70432	1.02802e-05	0.000278334
CBS	-1.33039	2.96457	0.0010634	0.00551267
INTS7	-1.33013	3.19779	1.04805e-06	8.74851e-05
POLR1B	-1.32871	3.23712	1.14433e-05	0.000294243
ANXA9	-1.32788	-0.976739	0.00150562	0.00721156
PCNA	-1.32547	4.93664	2.02434e-07	5.02672e-05
CMSS1	-1.32515	1.55169	0.000182134	0.0015557
SRM	-1.32292	3.69798	6.47275e-07	7.49638e-05
KIF24	-1.3224	0.567535	0.000259169	0.00198891
KIAA0586	-1.31623	3.41486	1.54993e-05	0.000351942
RNF128	-1.31488	1.24747	0.000275343	0.00207366
BAG2	-1.31415	1.00725	5.88149e-05	0.000757274
C15orf41	-1.31103	-0.158032	0.000980538	0.00521733
KIAA0101	-1.30918	0.556627	0.000907933	0.00493695
HEATR1	-1.30837	4.05333	6.24005e-06	0.000209033
WDR52	-1.30667	0.624862	0.000377774	0.00260574
CCT5	-1.30451	7.03289	5.74228e-07	7.26735e-05
FAM151B	-1.30355	1.98265	3.07229e-05	0.000521509
UBE2T	-1.30329	0.863929	0.00019124	0.00161025
EMR2	-1.30024	7.57195	0.000687375	0.00402695
WDR3	-1.29787	3.31077	3.22594e-06	0.000151141
APBB1IP	-1.29783	5.25728	0.000874558	0.00480758
C11orf82	-1.29693	1.54133	0.00104839	0.0054642
BYSL	-1.29545	2.53133	4.15444e-06	0.000172345
AC004967.8	-1.29537	1.89749	0.00011467	0.0011418
HSPH1	-1.29493	6.96337	3.58792e-07	6.29952e-05
RP11-792D21.2	-1.29469	3.65901	0.000884009	0.00483811
C1QBP	-1.29413	5.72919	1.0184e-07	4.13329e-05
MCM6	-1.29131	4.32604	4.86079e-06	0.000187226
CSTF2	-1.29081	3.40346	6.5169e-06	0.000214198
PCK2	-1.28914	6.67143	5.96107e-05	0.000765253
SLC36A1	-1.2883	5.14017	5.70195e-07	7.26735e-05
PFAS	-1.28816	2.37296	6.4785e-05	0.000803205
MSH2	-1.28445	2.85067	3.21071e-06	0.000150834
CHML	-1.28404	1.89358	1.24736e-05	0.000309737
CYP4V2	-1.28229	4.36059	4.58371e-06	0.000181434
C6orf170	-1.28136	0.205666	0.000599082	0.00362957
ACOT11	-1.27945	2.95406	5.83123e-06	0.000204989
TIGD2	-1.27881	1.06773	0.000103494	0.00105944
CCDC58	-1.27662	1.9004	3.02438e-05	0.000518439
HMBS	-1.27588	3.19809	1.42793e-05	0.000334395
AC108488.3	-1.27452	0.0895072	0.000425625	0.0028411
DDX49	-1.26936	3.6619	5.95186e-06	0.000206949
EPRS	-1.26782	6.2045	1.08331e-07	4.27957e-05
FUT8	-1.26735	3.05462	2.4064e-05	0.000458641
LANCL2	-1.26723	3.24654	7.96765e-06	0.000241278
DIRAS2	-1.26704	2.47553	0.000741908	0.00425044
KATNAL2	-1.26683	-0.426254	0.000780791	0.00441844
TBC1D4	-1.26544	2.19378	0.000701312	0.00407784
SELRC1	-1.26461	2.82775	4.55653e-06	0.000181239
ARMC6	-1.26431	3.5962	3.11131e-06	0.000147765
RNF125	-1.26363	1.55852	0.000134249	0.00126979
MYLK	-1.26324	2.58827	8.09988e-06	0.000243389
HFE	-1.26014	3.10478	0.000229502	0.0018306
ANK2	-1.25978	1.91211	0.000100821	0.00104612
ANAPC1	-1.25737	3.50716	1.98594e-06	0.000119766
SLC7A1	-1.25659	4.75255	7.62736e-05	0.000881508
KIF15	-1.25653	0.0801642	0.00048377	0.00311925
GFM1	-1.25603	5.42098	8.57893e-07	8.4248e-05
ADORA2BP	-1.25479	1.1864	0.00053747	0.00337024
DCBLD2	-1.25089	1.27166	0.000400092	0.00272082
NDFIP2	-1.24929	2.72228	6.54426e-06	0.000214627
FYB	-1.24818	7.20318	4.34915e-06	0.000175239
GP1BA	-1.24195	4.81847	0.000279884	0.00209876
SLC4A2	-1.24099	6.42759	5.16505e-05	0.000702646
MERTK	-1.24051	4.18354	5.1221e-06	0.000193129
SLC26A2	-1.23871	4.34765	1.34744e-06	9.92421e-05
AC159540.1	-1.23803	-0.0420151	0.00132399	0.00654168
COX10-AS1	-1.23531	0.68981	0.000293224	0.00217255
EEF1E1	-1.2353	1.34232	0.000225681	0.00181333
C21orf67	-1.23486	-0.557124	0.00154233	0.00735898
RAD51C	-1.2323	2.41533	8.16494e-06	0.000243436
C12orf4	-1.23217	4.42009	1.93821e-07	4.95442e-05
TOM1L1	-1.23103	1.65378	0.000652357	0.00386478
RRS1	-1.23029	1.54956	0.000127786	0.00122488
LARS	-1.22624	5.59258	7.09648e-07	7.70944e-05
RP5-1024G6.8	-1.22601	1.38554	6.51899e-05	0.000805925
EBPL	-1.22587	1.03838	0.000277045	0.00208218
SMIM4	-1.22547	2.34271	4.70848e-05	0.000668841
AP001062.7	-1.22504	0.441542	0.000249968	0.00193841
SPATA5	-1.21943	0.93736	0.000343422	0.00242953
HSPD1	-1.21928	7.13661	3.93166e-07	6.3691e-05
IL16	-1.21857	3.8063	0.000171353	0.00149821
FOXM1	-1.21803	1.78424	5.44737e-05	0.000726678
RP11-323F24.1	-1.21729	-0.398235	0.00168491	0.00787078
SNRNP25	-1.21664	3.23956	2.14361e-05	0.000426099
LINC00680	-1.21492	0.263709	0.000540888	0.00338285
THEM4	-1.21468	2.48536	0.000358303	0.00251326
TPRG1	-1.21256	2.96444	0.00137584	0.00673467
RAD9B	-1.21213	0.371942	0.000486164	0.00313098
BCKDHB	-1.21151	1.21679	0.000283774	0.00212153
FOXRED2	-1.20825	1.56932	0.000739892	0.00424169
ZNF641	-1.20425	3.75333	1.23673e-05	0.000308862
HPGD	-1.19948	4.56653	0.00101672	0.00534395
TTC30A	-1.19907	1.01136	0.000561238	0.00346587
SMC2	-1.19833	3.64184	8.70106e-07	8.49273e-05
IFI44	-1.19692	4.80201	7.56572e-05	0.000879647
FAM105A	-1.1955	3.35706	8.91613e-05	0.000970455
TMEM44-AS1	-1.19446	0.239398	0.000363702	0.00254073
WDR12	-1.19283	3.7086	9.38042e-07	8.53154e-05
GGACT	-1.19262	0.470553	0.00128214	0.00637473
ITGA6	-1.19238	6.18294	8.12052e-07	8.19851e-05
SLC12A8	-1.19221	2.4569	0.000579871	0.00354856
PRPS1	-1.19053	4.07105	1.23003e-06	9.32134e-05
C19orf48	-1.19005	2.58036	8.11331e-06	0.000243389
BLM	-1.1872	1.25544	0.000207676	0.00170907
DCTPP1	-1.18699	3.99096	6.00971e-06	0.000207643
ACTG1	-1.18473	10.1048	2.73625e-06	0.000139949
WDHD1	-1.18279	2.51038	0.00012356	0.0011985
RP11-655C2.3	-1.1789	0.645018	0.000290942	0.00215933
EBNA1BP2	-1.17888	3.98103	7.20169e-07	7.77514e-05
MRPL24	-1.17868	3.47024	7.86422e-06	0.000239205
WDR35	-1.17868	1.25018	0.000153367	0.0013913
ZNF507	-1.1767	-0.0310535	0.000625845	0.00375369
SMARCAD1	-1.17656	4.47393	1.85234e-06	0.000115818
MSL3P1	-1.17655	0.0124631	0.00101612	0.00534395
ALG1	-1.17597	4.21409	7.61708e-07	8.07317e-05
FARSB	-1.17529	3.74747	2.007e-06	0.000119766
L2HGDH	-1.17283	1.64114	0.000172006	0.00150097
ZNF670	-1.17038	0.53332	0.000476971	0.00308434
HEATR3	-1.16825	4.66963	2.3858e-06	0.000128982
N6AMT2	-1.16773	0.676308	0.000440238	0.0029107
CCT2	-1.16587	6.35601	9.62129e-07	8.53154e-05
ATPBD4	-1.16252	1.46087	6.14741e-05	0.000779389
DCLRE1A	-1.16178	2.65168	1.01475e-05	0.000277129
RP11-510J16.3	-1.16159	0.0844101	0.00184983	0.00845329
AC061992.2	-1.15864	1.4403	5.71493e-05	0.000746529
SBF2-AS1	-1.15795	1.53171	0.000330039	0.00236077
TMEM217	-1.15578	3.19857	0.0019049	0.00864966
RRP9	-1.15327	2.5999	3.17557e-05	0.000530285
TSEN54	-1.15307	1.56695	0.000119981	0.00117361
SDF2L1	-1.15297	3.11749	5.87746e-06	0.000205972
PIGM	-1.15275	2.31622	7.28985e-05	0.000862159
BRIX1	-1.15244	3.10641	8.93731e-06	0.000254979
COQ3	-1.15208	1.40474	0.000882139	0.0048353
ATIC	-1.15117	5.16592	1.03769e-06	8.74851e-05
GDF15	-1.15029	2.54914	0.00049027	0.00314809
GATM	-1.14951	2.04946	2.18637e-05	0.000429904
AC009403.2	-1.14857	0.203971	0.000799806	0.00449319
PLD6	-1.14827	0.305854	0.00119755	0.00604554
AMMECR1	-1.14667	2.56244	1.4072e-05	0.000331886
DNAJC10	-1.14547	6.56119	6.75253e-07	7.62159e-05
HYOU1	-1.14513	6.62255	4.08934e-07	6.3691e-05
CCDC18	-1.14288	2.08285	4.90969e-05	0.000682722
METTL1	-1.14167	4.22048	9.41363e-07	8.53154e-05
TRAPPC2L	-1.1397	4.28169	1.23555e-05	0.000308862
LCLAT1	-1.13958	0.463543	0.000732285	0.00420919
TIMM21	-1.13888	3.2615	9.62712e-06	0.000268133
MMACHC	-1.13752	0.444011	0.00149246	0.00717025
MTHFD1L	-1.13621	2.87356	6.53372e-05	0.000806026
KDELC2	-1.13602	3.58299	8.13291e-06	0.000243389
RSAD2	-1.13496	5.00058	0.000103448	0.00105944
SH3PXD2B	-1.13426	7.24893	0.000580891	0.00355154
CYP1B1-AS1	-1.13415	0.983595	0.000155718	0.00140316
KIF20B	-1.13379	1.44088	0.000203642	0.0016873
NOC2L	-1.1337	4.89451	3.76057e-07	6.3691e-05
MTAP	-1.13368	3.30941	2.77931e-05	0.000492034
GTF2H2	-1.13089	0.891603	0.000245685	0.00191502
MRPS35	-1.12905	4.92242	3.87483e-07	6.3691e-05
CALR	-1.12867	9.07789	6.21105e-06	0.000209033
MMS22L	-1.12737	1.5338	0.000168415	0.00148148
NOL6	-1.12574	4.46603	1.70971e-06	0.000112569
ALG8	-1.12067	4.2522	2.01651e-05	0.000411396
GBAP1	-1.11998	0.615295	0.00083341	0.00464306
PDIA4	-1.11908	6.50998	2.6446e-07	5.48704e-05
RPF2	-1.11837	3.50482	1.98909e-06	0.000119766
HOMER1	-1.11816	2.86532	1.58409e-05	0.000356667
UTP15	-1.11747	2.55696	0.000240643	0.00188972
QTRT1	-1.11738	2.01323	8.07588e-05	0.000912118
PRIM2	-1.11599	2.49945	0.000159522	0.00142415
EAF2	-1.11595	2.47537	0.000555661	0.00344086
TMEM119	-1.11587	2.77379	0.001025	0.00536985
PSPH	-1.11138	3.06035	1.98379e-05	0.000406631
CDCA4	-1.11138	3.07463	9.40139e-05	0.00100013
GLMN	-1.10782	2.14253	6.95814e-05	0.000834689
CSPP1	-1.1067	1.74122	0.000111997	0.00112638
NDC80	-1.10408	0.770442	0.000491672	0.00315476
CEP55	-1.10307	2.09653	0.000461493	0.0030168
TRIM36	-1.0998	2.66545	0.000310217	0.00225804
HSPBP1	-1.09978	2.82568	8.6444e-06	0.000249683
DET1	-1.09966	0.732052	0.000490249	0.00314809
ACTL6A	-1.09942	3.89587	2.29585e-06	0.000127327
ANKRD32	-1.09587	1.4662	0.00021597	0.00175996
CCNE1	-1.09339	2.02786	8.62498e-05	0.000949746
MANEA	-1.09304	3.1968	7.33807e-06	0.000230235
AKR1C1	-1.0926	1.57254	0.00163573	0.00769481
ACTRT3	-1.08864	0.422492	0.00126357	0.00630586
MAD2L1	-1.08755	1.72439	8.74764e-05	0.000958234
RP11-337C18.8	-1.08532	-0.153277	0.00200334	0.00897939
DPY19L3	-1.08323	3.20989	3.45541e-05	0.000551936
LRPPRC	-1.08297	6.00622	1.14011e-06	8.96714e-05
CTD-2196E14.9	-1.08288	0.804862	0.000539126	0.00337575
BICD1	-1.08128	1.12575	0.00222644	0.009753
TTK	-1.08071	0.92385	0.000785361	0.00443507
CMPK2	-1.07802	4.70663	0.000327293	0.00234501
KIAA0196	-1.07531	5.74103	6.80874e-07	7.63545e-05
DOPEY2	-1.07525	5.10339	3.39711e-05	0.000547761
CTB-114C7.4	-1.07498	0.937013	0.000219672	0.00178177
ZW10	-1.07385	4.00754	1.01647e-05	0.000277129
STS	-1.07133	3.42576	1.51253e-05	0.000348684
NAPEPLD	-1.07114	1.75668	6.611e-05	0.000808672
SNRPD1	-1.071	3.95917	1.44341e-06	0.000103675
NOL11	-1.0693	4.40014	9.2934e-07	8.53154e-05
CIRH1A	-1.06916	4.17887	1.63614e-06	0.000110659
GINS1	-1.06801	1.66134	0.000266235	0.0020299
CDCA7L	-1.0679	2.07907	0.00011826	0.00116109
ABCF2	-1.06699	4.81354	7.69726e-07	8.10871e-05
ALKBH8	-1.06585	1.9624	7.43001e-05	0.000872162
PMM2	-1.06461	3.541	8.87585e-06	0.000254979
NVL	-1.06425	3.25421	3.80656e-06	0.000165002
OTUD6B	-1.06339	3.29814	1.67258e-05	0.000365695
PIK3CD	-1.06317	5.8784	1.13371e-06	8.96714e-05
TFAP2A	-1.06304	0.145506	0.00178653	0.00823642
PDIA6	-1.0628	7.26062	9.83045e-07	8.58658e-05
LACTB2	-1.06261	3.80129	2.41906e-06	0.000128982
RP11-173M1.8	-1.06041	1.56171	0.000764353	0.00434041
TMEM182	-1.05983	-0.175466	0.00196816	0.00886972
TSSC1	-1.05973	3.91067	3.45793e-05	0.000551936
POLD2	-1.05902	3.47582	8.94572e-06	0.000254979
ACN9	-1.05886	1.19541	0.000422196	0.00282798
NOL10	-1.05865	3.6833	2.40353e-06	0.000128982
ZFP69B	-1.05859	0.453636	0.000910711	0.00494532
SERINC5	-1.05837	2.98053	0.000355585	0.00249729
UTP14A	-1.05793	3.51352	1.65606e-05	0.000363564
GTPBP8	-1.05786	2.35771	0.000405895	0.00274631
RAPGEFL1	-1.05706	1.91178	0.000922094	0.00498675
DHX57	-1.05639	3.44503	3.4745e-06	0.000157753
NHP2	-1.05624	3.4533	4.05542e-06	0.000170269
TMEM99	-1.05458	0.315586	0.00178512	0.00823399
PSMG1	-1.05425	3.47336	1.13294e-05	0.000293048
RFC5	-1.05283	2.26958	4.90686e-05	0.000682722
TIMM8B	-1.05264	4.82877	1.96657e-05	0.000406456
NUBPL	-1.05201	1.33523	0.000560698	0.00346587
NOLC1	-1.05162	4.61865	0.00024521	0.00191331
PMVK	-1.05101	3.47801	1.74005e-05	0.00037479
C12orf52	-1.05094	3.08876	9.37368e-05	0.000999197
NRP1	-1.05005	7.90725	0.00153112	0.00731352
C1orf112	-1.04687	1.77688	0.000244014	0.00190971
FAM216A	-1.04482	0.808149	0.00189022	0.00859423
THOP1	-1.04467	3.95476	3.27763e-06	0.000153149
DCAF13	-1.04404	4.49593	1.74626e-06	0.000114472
STARD9	-1.04318	1.26532	0.00100202	0.00529554
BZW2	-1.04194	3.85769	3.64717e-06	0.000158488
FGD6	-1.0417	4.22328	0.000169083	0.00148509
CENPW	-1.041	1.25181	0.000424445	0.00283867
TCTA	-1.04082	4.35201	5.1935e-06	0.000194137
DARS2	-1.04037	4.54683	1.36366e-06	0.000100013
TSR1	-1.04022	4.75505	6.91255e-06	0.000221579
DHX9	-1.03978	6.75365	1.43492e-06	0.000103675
GCFC2	-1.0395	2.30535	0.000489859	0.00314777
DEF6	-1.03863	3.17753	3.94354e-05	0.000596382
WRN	-1.03839	3.00595	3.26649e-05	0.000535549
ALG3	-1.03813	4.4508	1.10701e-06	8.86734e-05
TMX2	-1.03779	5.74036	5.35196e-07	7.07286e-05
AC009948.5	-1.03663	2.31431	0.000121471	0.00118419
SHQ1	-1.03493	3.13852	0.000788635	0.00444644
RIOK2	-1.0333	3.83498	9.5447e-06	0.00026673
SLC22A16	-1.03226	0.890113	0.00112268	0.00575137
PPM1H	-1.02904	4.19771	2.63732e-06	0.000137663
QPCT	-1.02844	6.91806	0.000397223	0.00270342
KAT2A	-1.02388	2.54119	4.77491e-05	0.000674493
HSPE1	-1.02276	5.39406	4.61541e-07	6.68542e-05
PHB	-1.02143	5.75283	9.52839e-07	8.53154e-05
FITM2	-1.02064	1.70889	8.94682e-05	0.000972568
GMNN	-1.02027	2.48448	4.60914e-05	0.00065885
SETMAR	-1.01939	2.32714	7.00606e-05	0.000837547
RP11-18C24.6	-1.01733	1.28388	0.00220224	0.00967872
ESR1	-1.01714	2.0937	7.75561e-05	0.0008879
RECQL4	-1.01704	1.00533	0.000325098	0.002337
TSEN2	-1.01659	1.16159	0.000423309	0.00283216
SPRYD7	-1.01648	3.00828	5.0451e-05	0.000693781
BZRAP1-AS1	-1.01636	1.55982	0.00214546	0.00947711
RP11-212I21.2	-1.01537	2.33997	0.000495383	0.0031674
CHD9	-1.01373	5.42383	9.98148e-07	8.66536e-05
CARD9	-1.0136	3.33887	2.88127e-05	0.000502368
PTCD2	-1.01232	1.30672	0.000343117	0.00242917
PRMT6	-1.01205	2.49876	3.84412e-05	0.000586611
TSEN15	-1.01155	3.39526	4.40819e-06	0.000176551
GPR65	-1.01124	5.33889	3.63452e-05	0.000570173
PSMD1	-1.01017	6.93075	6.75498e-06	0.000219467
COA4	-1.00963	4.16797	3.47598e-06	0.000157753
QDPR	-1.00945	3.87848	5.74841e-05	0.000748677
PSMC3	-1.00927	6.21055	2.17953e-06	0.000124621
DPP3	-1.00907	5.48681	3.37293e-06	0.000154692
DNAJC6	-1.00842	2.37004	5.10922e-05	0.00070058
TFB2M	-1.00747	2.84476	3.51819e-05	0.000558476
POLR3F	-1.00705	2.963	7.99384e-05	0.00090757
NQO1	-1.00543	5.84235	0.00089084	0.00486937
ZC3H12D	-1.00542	2.39073	0.00041568	0.00279727
SETD6	-1.00437	1.15312	0.00139105	0.0067862
MYO19	-1.00369	4.44786	2.69062e-06	0.00013945
CSE1L	-1.00229	5.4081	1.23798e-06	9.32134e-05
CCND1	-1.00193	6.7396	0.000235303	0.00186061
DDX10	-1.00145	2.74003	3.83077e-05	0.000585633
TBCE	-1.0007	3.44591	8.911e-06	0.000254979
PLCB2	-0.99973	6.31842	1.44972e-05	0.00033864
PPP5C	-0.999142	4.53455	1.10242e-06	8.86734e-05
TMEM192	-0.998267	4.70805	1.05241e-05	0.000279757
FAM86C1	-0.997609	0.445106	0.00124444	0.00623522
GTF3C6	-0.997147	5.35699	7.25629e-06	0.000228909
TAF9B	-0.996752	1.26976	0.00100643	0.00531403
PNPO	-0.995759	4.01822	7.96143e-05	0.000905072
GLRX2	-0.995208	3.44211	1.03626e-05	0.000278585
MACC1	-0.994411	2.63651	0.00115849	0.00589486
AHCY	-0.993684	5.50138	1.57555e-06	0.000109109
N6AMT1	-0.992898	1.09974	0.00206072	0.00918211
WDR43	-0.991268	4.38114	1.61138e-06	0.000109839
CTSC	-0.98895	7.69146	0.00128632	0.00638705
PPAT	-0.987795	2.52063	0.00128842	0.00639317
DCSTAMP	-0.98563	7.4435	0.00165619	0.00777
C4orf21	-0.984735	1.67695	0.000579994	0.00354856
EXOSC5	-0.984512	2.21336	0.000264588	0.00202068
CYB5D1	-0.983606	2.20567	0.000110839	0.00111766
SLC17A9	-0.983003	4.45935	3.21773e-05	0.000532249
POLE	-0.981927	3.28601	1.45745e-05	0.000339136
SGOL2	-0.981583	2.24328	0.00151486	0.00724779
NCEH1	-0.981466	7.97514	9.13853e-05	0.000984786
SASH3	-0.980949	6.78165	3.02449e-06	0.000146439
FZD5	-0.980111	2.77873	0.000170451	0.00149184
KNTC1	-0.978628	3.6383	3.607e-05	0.000566879
KIAA1919	-0.976459	2.17054	6.48671e-05	0.000803649
SLC10A7	-0.976217	3.13436	6.92535e-05	0.000832479
ANAPC15	-0.975858	3.18156	6.11722e-05	0.000777072
JRK	-0.975797	2.56675	0.000207483	0.00170842
MANF	-0.975572	5.02248	7.61174e-05	0.00088146
KMO	-0.974335	6.01097	0.000419435	0.00281506
RP11-453E17.1	-0.973457	2.59995	4.02503e-05	0.000602118
SNRPF	-0.972882	3.58817	4.56935e-06	0.000181334
DCPS	-0.972766	2.22782	7.0897e-05	0.000844063
INTS2	-0.971667	3.44608	0.000117849	0.00115862
CCDC86	-0.970968	3.3864	2.61343e-05	0.000476299
RP11-400N13.3	-0.969772	1.55214	0.000301207	0.00221378
LTV1	-0.969209	4.10547	1.97543e-06	0.000119766
WDR76	-0.967024	1.77414	0.000695351	0.00405318
RHOQ	-0.965803	8.5136	1.26927e-05	0.00031428
SMYD5	-0.965332	2.68381	7.07354e-05	0.000842802
CTD-2003C8.1	-0.964014	2.84826	9.37574e-05	0.000999197
ERCC8	-0.962291	2.86451	0.000260977	0.00199925
HRAS	-0.96143	3.18963	6.55984e-05	0.000806387
PRIM1	-0.961325	2.09918	0.000126866	0.00121901
EIF2B3	-0.961255	3.91605	1.14263e-05	0.000294243
CRYBG3	-0.96036	3.38186	6.44153e-05	0.000802054
CDS1	-0.959219	2.88007	0.000397015	0.00270306
PON2	-0.958999	2.88992	0.00082491	0.00460604
TEX261	-0.958181	5.68724	1.05695e-06	8.74851e-05
SORD	-0.958142	3.26235	3.18195e-05	0.000530285
ELAC2	-0.957541	5.13646	1.53653e-06	0.000106832
MRPL48	-0.956614	2.59285	2.94037e-05	0.000510075
GPR180	-0.956133	4.06998	5.64984e-06	0.000200829
LGALS9	-0.955874	7.30597	5.28882e-06	0.000195181
TIMELESS	-0.954555	4.12464	3.3625e-05	0.000545724
MAGOHB	-0.951205	2.20537	7.71803e-05	0.000885648
GOT2	-0.950818	5.34682	7.90695e-07	8.13721e-05
MECR	-0.950296	1.73477	0.000800048	0.00449319
STAMBPL1	-0.949952	1.1004	0.000648253	0.00384878
NDUFAF6	-0.94967	2.93295	6.29504e-05	0.000792901
NUDT15	-0.949597	2.84625	0.000297792	0.00219663
EIF4EBP1	-0.949189	3.67989	2.5645e-05	0.000474214
TBC1D24	-0.949102	2.12632	9.81752e-05	0.00102986
SLC7A11	-0.948392	8.0475	0.000289161	0.00214979
B3GALTL	-0.948219	2.52808	3.65405e-05	0.000570872
AKR1C3	-0.948068	2.57439	0.000134317	0.00126979
TRIM32	-0.945367	1.80826	0.000194525	0.00162981
ARL6	-0.944893	1.20294	0.00180773	0.00831151
CAMKK1	-0.944858	1.68228	0.000797911	0.00448699
SAMHD1	-0.943921	8.3721	1.60978e-05	0.000360026
RP11-108P20.1	-0.943553	0.31647	0.00174891	0.00810007
DNAJC11	-0.942914	5.13433	2.62375e-06	0.000137367
NAT10	-0.941741	4.49185	2.10486e-05	0.000423458
GGCT	-0.940323	4.90228	5.28828e-06	0.000195181
PUS7L	-0.939445	2.47956	0.000115981	0.0011474
TUBGCP5	-0.939344	2.99313	0.000305683	0.00223439
BRCC3	-0.938771	4.86988	3.03326e-06	0.000146456
HEATR2	-0.938479	3.20825	1.54244e-05	0.000351384
MCM8	-0.938073	1.99316	0.00087487	0.00480777
CRELD2	-0.936008	2.86969	7.59421e-05	0.000880604
PAXIP1	-0.935771	2.68579	4.36153e-05	0.000634668
RP3-477O4.14	-0.935727	0.484896	0.00111193	0.00570807
SPDL1	-0.935103	2.50546	0.000174509	0.00151123
CCDC41	-0.933317	1.28225	0.000951721	0.0050948
IFT46	-0.933016	2.83414	7.59053e-05	0.000880604
SPRYD4	-0.932871	3.55392	1.5762e-05	0.00035565
ZRANB3	-0.932832	0.606018	0.00148286	0.00713203
RAB42	-0.931403	3.73653	9.56374e-05	0.00101117
GINS3	-0.931149	2.38207	0.000201183	0.00167159
DHFR	-0.930779	2.23694	0.000317788	0.00230121
SLC38A7	-0.930275	5.28134	3.28642e-06	0.000153149
C3	-0.929115	8.02144	4.49227e-05	0.000646931
ALG14	-0.928889	1.5271	0.000716884	0.00414396
MPHOSPH10	-0.927942	4.036	4.23971e-06	0.0001736
POFUT1	-0.927605	4.82065	2.6969e-05	0.000484271
CTD-2319I12.1	-0.927602	4.0161	0.000184722	0.00157086
ME2	-0.927168	6.66194	1.15733e-06	9.00114e-05
POLE4	-0.926073	3.62734	0.000126551	0.00121733
UMPS	-0.925164	3.6089	0.000111189	0.00111975
FECH	-0.923474	3.98643	6.05141e-06	0.000207948
URB2	-0.923261	2.38932	0.000148896	0.00136288
ZNF780B	-0.922025	2.3076	0.000470261	0.00305573
VWA8	-0.920367	4.63843	1.27516e-05	0.000314551
ZNF780A	-0.919582	2.95153	0.000217283	0.00176817
MYH11	-0.919092	4.52022	4.62501e-05	0.000660033
GINS4	-0.918945	2.62013	0.000266573	0.0020299
BDH1	-0.918943	3.52884	0.000516525	0.003266
ELAC1	-0.918017	1.27049	0.000623969	0.00374641
LSG1	-0.917848	4.58693	4.3217e-06	0.000175104
FAM86A	-0.917842	2.02812	0.000379414	0.00261084
NARS2	-0.917459	2.50975	7.39452e-05	0.000870028
RNASEH2A	-0.917286	1.98139	0.000147214	0.00135247
NCAPD3	-0.916857	4.05172	4.84584e-06	0.000187226
ZDHHC21	-0.91644	4.725	1.8816e-05	0.000395956
MRPL11	-0.916209	3.46225	2.67329e-05	0.000480853
ZNHIT6	-0.915601	3.15515	6.61855e-05	0.000809027
TANC2	-0.915315	3.33553	0.000305271	0.00223326
ELP4	-0.914765	2.46809	0.000330552	0.00236252
C4orf33	-0.913656	2.80645	0.000266943	0.00203152
CENPQ	-0.913544	1.49782	0.00106823	0.0055343
RRN3P3	-0.913412	1.65468	0.000466251	0.00303534
GLUL	-0.912308	10.4026	0.00149192	0.00716965
DPH2	-0.911783	3.22909	2.56008e-05	0.000473901
C12orf29	-0.910744	1.99955	0.000262743	0.00201012
HSP90AB1	-0.910035	9.29785	4.76234e-06	0.00018602
HSD11B1	-0.908255	8.82932	0.000168926	0.00148447
GUF1	-0.908246	4.54906	8.35465e-06	0.000245398
PALB2	-0.907736	3.48515	1.36865e-05	0.000324936
ZNF512B	-0.907363	1.96573	0.000342945	0.00242913
MAK16	-0.907207	3.45588	5.60704e-05	0.000739933
ZNF697	-0.907103	5.20451	0.00071663	0.00414386
TTC8	-0.906449	2.96523	0.000140014	0.00130565
SKA2	-0.904817	2.76316	6.55465e-05	0.000806387
RP11-429G19.2	-0.904771	1.26025	0.00224329	0.00981199
GAR1	-0.904127	2.15776	0.000105954	0.00107827
RRP12	-0.903633	4.85138	0.00068061	0.00399945
ITPA	-0.901812	5.01588	1.72539e-05	0.000373019
PET112	-0.901521	4.3783	1.89451e-05	0.000396751
ST18	-0.901309	2.18824	0.000852693	0.00472474
ARV1	-0.90111	2.99983	3.63342e-05	0.000570173
DCAF4	-0.900045	1.66854	0.000921048	0.00498278
TUBE1	-0.898392	2.73529	0.000803155	0.00450627
LHFPL2	-0.89813	8.21986	2.10877e-05	0.000423753
LSM5	-0.897465	3.50423	0.000358583	0.00251326
NUDT12	-0.896903	3.16051	5.3225e-05	0.000715512
PPIP5K2	-0.896676	5.77092	5.61655e-06	0.00020076
PSTPIP1	-0.896321	5.46965	0.00159439	0.00754526
RBM45	-0.896135	2.78276	0.000110853	0.00111766
PSMD14	-0.89295	6.3391	7.41123e-06	0.000230944
DTD2	-0.892162	1.57873	0.00162729	0.00766545
SLC15A2	-0.891725	0.943927	0.00150607	0.00721173
RP11-58E21.3	-0.891522	1.89345	0.000565228	0.00348768
NCAPG2	-0.891457	3.01549	2.47459e-05	0.000464873
LINC00654	-0.890599	0.764015	0.00171499	0.00796417
CADM1	-0.890238	2.66849	0.000177957	0.00153207
MUM1	-0.890141	3.75871	2.05229e-05	0.000414801
CEP41	-0.889956	1.59684	0.000308359	0.00224685
C20orf27	-0.88947	3.17819	0.00169204	0.00790194
DTYMK	-0.889206	2.88226	0.000250855	0.00194312
SGMS2	-0.886692	4.70005	3.97893e-05	0.000597478
C15orf52	-0.886275	2.4159	0.000756696	0.0043069
POLR3A	-0.884938	4.12459	1.04059e-05	0.000279128
TRAM2	-0.884883	3.3421	7.46724e-05	0.000872282
NUP155	-0.884666	3.71861	8.47739e-06	0.000247493
FOCAD	-0.884607	4.5756	1.06052e-05	0.00028015
FAM13B	-0.883935	5.30445	1.82798e-06	0.000115123
UTP11L	-0.883913	4.49569	8.55456e-06	0.000248239
ERCC2	-0.883068	2.75896	0.000203952	0.00168814
SMIM15	-0.881659	5.44988	3.52683e-06	0.000158195
DNAJC30	-0.881488	1.92844	0.000322505	0.00232412
CASC5	-0.880109	1.09924	0.00175249	0.00811015
HENMT1	-0.879944	2.09498	0.000551331	0.00342258
EMC1	-0.879781	5.64991	1.0254e-05	0.000278334
EMR4P	-0.879279	3.21333	0.000419156	0.00281506
CCT3	-0.878401	7.28031	3.59211e-06	0.000158195
BCCIP	-0.87691	4.4762	6.8543e-06	0.000220759
IDNK	-0.876794	1.19276	0.00105338	0.00548199
SLC20A1	-0.876292	7.10721	2.16054e-06	0.000124241
CTU2	-0.875732	1.30538	0.00205306	0.00915737
ALDH1A2	-0.875718	4.98922	0.000783795	0.00442766
STXBP1	-0.874194	3.36323	0.00113865	0.00581436
IPO11	-0.873891	3.39953	2.3145e-05	0.000446016
HIRIP3	-0.873589	2.00291	0.000413351	0.00278699
MRPL19	-0.872623	4.47574	4.94535e-06	0.000188509
RANBP1	-0.872509	4.07157	1.17378e-05	0.000298721
MBNL3	-0.872124	2.83811	5.40194e-05	0.000722836
RP11-350F4.2	-0.87154	1.28489	0.000603756	0.00365025
AC093627.10	-0.871053	3.39178	0.00102357	0.00536639
HNRNPM	-0.870578	6.67051	7.90813e-06	0.000239894
C16orf62	-0.870284	5.74748	2.61134e-05	0.000476299
ENAH	-0.869482	1.5187	0.00216851	0.00955312
FAM120C	-0.869425	1.96716	0.000678348	0.00399393
MRPL3	-0.868183	4.82779	8.20725e-06	0.000244278
DDX31	-0.867528	2.78408	0.000356924	0.00250568
ORC5	-0.867325	3.15273	3.82738e-05	0.000585629
C2orf44	-0.866291	2.25563	0.000215828	0.00175963
PACRGL	-0.865757	1.58788	0.00116688	0.00592541
RPP30	-0.86539	3.63892	2.17688e-05	0.000429495
MYBBP1A	-0.863925	3.76807	0.000229589	0.0018306
SLC25A13	-0.863702	4.61357	9.98532e-06	0.000274553
UCHL5	-0.862203	4.14816	5.60469e-06	0.00020076
GNPDA1	-0.860969	5.40938	3.6851e-05	0.000572937
RNGTT	-0.860722	4.23723	4.09805e-05	0.000608824
HNRNPAB	-0.860425	6.02686	5.19225e-06	0.000194137
NABP2	-0.860073	3.56562	2.96413e-05	0.000512152
TRAP1	-0.859361	4.99049	7.01794e-05	0.000838391
DOCK10	-0.859042	6.36066	0.000131503	0.00125203
CAD	-0.858981	4.25777	7.75822e-05	0.0008879
GOLIM4	-0.858329	4.63575	4.35527e-06	0.000175239
CTDSPL	-0.858288	2.26169	0.00167994	0.00786234
TIMMDC1	-0.857362	4.83678	0.00203534	0.00909232
PWP1	-0.855642	4.81213	5.93385e-06	0.000206949
PSMC5	-0.855219	6.15192	3.88746e-06	0.000166844
TRUB2	-0.85403	3.69919	1.113e-05	0.00029088
MLEC	-0.853708	6.52374	2.08462e-06	0.000121187
DOLPP1	-0.85348	3.31012	4.42077e-05	0.000641418
BIRC5	-0.8534	1.13134	0.00168433	0.00787017
NUDT9	-0.852259	4.51893	4.81924e-05	0.000676314
PGAM5	-0.852184	3.39603	0.000213236	0.00174422
MRPL21	-0.852123	3.90961	1.36759e-05	0.000324936
IFRD2	-0.851884	3.93167	0.000469393	0.00305351
TIMM13	-0.851391	4.00432	2.60325e-05	0.000476299
PNO1	-0.851162	3.6618	4.46077e-05	0.000642928
NOL8	-0.850022	4.53621	1.16834e-05	0.000298097
C5AR2	-0.849744	3.1441	0.00141243	0.00686351
ALMS1	-0.849636	2.56288	0.000142193	0.00132026
BMS1	-0.849019	5.20886	2.57604e-06	0.000135687
TASP1	-0.848994	1.72448	0.00159112	0.00753184
MIPEP	-0.848813	3.59399	0.000179525	0.00154211
LYAR	-0.847864	2.76426	6.66805e-05	0.000814505
AGPS	-0.847536	5.95071	3.99821e-06	0.000169505
CSRP2BP	-0.846644	2.68797	8.64128e-05	0.000950049
EFCAB11	-0.846509	0.870173	0.00118034	0.00597633
NAT1	-0.846221	3.2604	0.00024766	0.0019261
C8orf33	-0.845979	4.02042	1.05267e-05	0.000279757
RWDD2B	-0.844784	3.07035	8.47261e-05	0.000939446
CCND3	-0.844094	6.41197	0.00137262	0.00673325
BORA	-0.843996	2.45656	0.000255322	0.00196894
CCDC51	-0.842268	2.8956	0.000118051	0.00115996
PARP1	-0.84217	5.64263	4.86389e-06	0.000187226
ATP6V1E2	-0.840784	1.57613	0.000646597	0.00384376
MAP7	-0.84072	2.9988	0.000545752	0.00340131
POC5	-0.840056	2.26159	0.000152274	0.00138505
SUV39H1	-0.839958	2.38185	0.000470623	0.0030558
C17orf89	-0.839886	2.13311	0.000229406	0.0018306
KIAA0020	-0.839859	4.05473	0.000240314	0.0018884
CCNA2	-0.839585	1.98546	0.000493963	0.00316246
PCNXL2	-0.839161	2.00345	0.00204124	0.00911402
CEP128	-0.837137	1.22709	0.00154841	0.007378
EXOC6	-0.837118	3.85304	1.26015e-05	0.000312466
NOL9	-0.836909	2.93366	0.000188523	0.00159546
OSBPL1A	-0.836087	4.18383	0.000350944	0.00247068
FAM174B	-0.835745	1.64282	0.00181633	0.00833902
RP11-800A3.4	-0.835374	6.93807	0.000385738	0.00264389
NOP2	-0.835102	4.7848	8.95112e-06	0.000254979
THOC3	-0.834535	1.18455	0.00171356	0.00796179
EXOSC8	-0.8345	3.48989	0.000149276	0.0013642
DNAJB11	-0.833814	5.90603	2.73106e-05	0.000486885
ALKBH2	-0.83316	0.663998	0.00166294	0.00779536
FAM98A	-0.832339	4.5066	4.50342e-06	0.000179558
LIMD2	-0.832226	4.66539	0.000642242	0.00382186
ISOC2	-0.83052	4.0166	0.00010109	0.00104654
ELP6	-0.829723	3.5102	3.39658e-05	0.000547761
ALG5	-0.828801	4.2035	1.93692e-05	0.00040176
CNN2	-0.8288	5.41427	0.000298403	0.00219968
RGS3	-0.828777	3.88739	0.000240699	0.00188972
ADAM15	-0.827864	4.943	0.000109164	0.00110641
MRPL42	-0.827525	4.30412	1.36547e-05	0.000324936
IFT80	-0.826623	1.24309	0.00163031	0.00767554
ACADM	-0.826339	5.65412	2.21832e-06	0.000126422
NLN	-0.826239	5.69143	6.89197e-05	0.000830765
IFI6	-0.82523	7.07332	0.000159299	0.00142335
NOP56	-0.824137	5.05346	7.31953e-06	0.000230192
RMI1	-0.824132	3.07126	0.000205565	0.00169745
PARPBP	-0.823496	1.32005	0.00125155	0.00626026
HDHD1	-0.822449	3.96802	4.7313e-05	0.000670248
USP54	-0.822259	2.1416	0.000568474	0.00350215
PRMT3	-0.822236	3.19993	7.44632e-05	0.000872162
FASTKD2	-0.821035	4.69117	1.20926e-05	0.000304496
ADAL	-0.819911	1.66402	0.00073948	0.00424073
TIMM10	-0.819163	3.81862	2.59837e-05	0.000476299
DDX1	-0.818336	5.57943	2.70364e-06	0.00013945
SNX2	-0.818212	6.64931	1.38988e-05	0.000328694
ICT1	-0.818199	3.29142	4.43394e-05	0.000641682
LETM1	-0.817381	4.74956	7.18528e-06	0.000227495
ABCE1	-0.817244	5.97949	0.00085164	0.00472041
ACBD6	-0.816922	3.04582	0.0001227	0.00119283
PDSS2	-0.816763	3.79188	2.14496e-05	0.000426099
UBIAD1	-0.81637	2.7196	0.000690921	0.00404174
EIF5B	-0.816156	6.30278	1.83821e-06	0.000115349
ZMYND19	-0.815998	2.36846	0.000325694	0.00233838
DEPDC5	-0.815731	4.0803	3.97661e-05	0.000597478
E2F6	-0.815413	3.25186	9.59186e-05	0.00101353
IDE	-0.815023	5.71751	9.59534e-06	0.000267715
RP11-463O9.9	-0.814927	2.10954	0.000241149	0.00189233
NCOA5	-0.813255	4.30432	0.000227232	0.00182016
TBCEL	-0.812913	3.23527	0.000474255	0.00307135
YTHDC2	-0.811546	4.36383	1.65575e-05	0.000363564
OSTC	-0.811376	5.53384	6.79705e-06	0.000220422
TMEM69	-0.810704	4.74162	1.55286e-05	0.000351942
SLC4A7	-0.810577	5.94436	3.15285e-05	0.000530285
TNFRSF12A	-0.810061	3.96736	0.00210084	0.00932697
C9orf41	-0.810047	2.95752	0.000203657	0.0016873
PTGER4	-0.809981	6.93552	9.05448e-05	0.000981203
ATAD3A	-0.809872	2.78879	8.98535e-05	0.000976146
CEP78	-0.809539	2.31597	0.000273302	0.00206669
DKC1	-0.807797	4.72012	2.94717e-05	0.000510548
GFM2	-0.807682	4.5988	1.49189e-05	0.000344977
FAM136A	-0.806241	4.66346	1.12612e-05	0.000291907
ATAD3B	-0.805579	3.05677	0.000364538	0.00254474
WDR36	-0.805147	4.375	0.000200115	0.00166431
BRCA2	-0.803995	4.34534	1.31525e-05	0.000318408
ACACA	-0.803566	4.60924	4.10946e-05	0.000609611
SAAL1	-0.803504	2.57426	0.000174003	0.00150774
IFI16	-0.803456	6.55626	8.2259e-05	0.00092366
UROS	-0.803376	4.10671	3.98606e-05	0.000597806
ZNF718	-0.802896	1.05372	0.00156519	0.00743741
MRPS17	-0.802719	0.807584	0.00166505	0.00780315
ITFG2	-0.802379	3.27998	9.07743e-05	0.000983077
KCP	-0.802345	2.40968	0.00170959	0.00795045
ESF1	-0.802261	3.82156	2.54273e-05	0.000471191
IDH1	-0.801867	7.75073	3.19612e-05	0.000530611
DHX33	-0.801401	3.46123	2.60427e-05	0.000476299
TMEM5	-0.801385	2.75234	0.00138972	0.00678353
HSP90AA1	-0.801314	9.7792	5.10037e-05	0.000700273
USP6NL-IT1	-0.800915	1.7898	0.00183365	0.00839634
SUPV3L1	-0.800184	3.73858	2.43835e-05	0.000462196
PRELID1	-0.800169	7.22769	9.99841e-06	0.000274553
DHCR24	-0.799449	7.49736	1.66128e-05	0.000363683
CACYBP	-0.798573	5.51196	1.53887e-05	0.000351384
ITPK1	-0.798458	5.57435	0.000666756	0.00393533
KIAA1598	-0.798258	5.91763	6.19351e-06	0.000209033
BCS1L	-0.797378	2.2039	0.000912834	0.00495221
TPM3	-0.796722	8.79268	6.77285e-05	0.000821205
RBM3	-0.796304	6.73862	2.38527e-06	0.000128982
SEH1L	-0.79581	4.99072	5.12905e-05	0.000701729
FN3KRP	-0.795793	2.82919	0.000275948	0.00207732
SFXN4	-0.795288	3.7402	0.000258209	0.00198593
MRPL47	-0.795142	4.82403	3.22136e-05	0.000532249
CCRN4L	-0.793843	2.20529	0.00142411	0.00690677
MTX3	-0.793312	1.96145	0.0012635	0.00630586
SRXN1	-0.792589	4.78369	0.000153886	0.00139258
CROT	-0.792322	2.08439	0.000488961	0.00314316
ARHGAP18	-0.792015	6.32228	0.00214527	0.00947711
SUCNR1	-0.791009	4.16488	0.000191542	0.00161151
NPM3	-0.790634	1.78765	0.00121213	0.00610347
IFT88	-0.790365	3.14118	0.00121035	0.00609631
AP1S2	-0.789929	6.23444	3.2833e-05	0.000537226
MTCH2	-0.787713	6.32874	7.1393e-06	0.000226451
MCAT	-0.78737	2.05281	0.000405735	0.00274631
SSB	-0.786928	5.93802	2.7186e-05	0.000485428
SLX4	-0.786864	3.22876	8.75931e-05	0.00095878
EIF2AK2	-0.78664	5.77362	7.07427e-05	0.000842802
GRWD1	-0.785802	3.84962	0.000661758	0.00391247
ARHGAP15	-0.785102	3.55163	0.000461133	0.00301558
DDX18	-0.784623	5.40489	3.66394e-05	0.00057118
RTCA	-0.783479	5.2179	8.48612e-06	0.000247493
LYRM2	-0.782251	5.24101	7.07948e-06	0.000224965
VAV3	-0.781807	4.70825	9.18736e-05	0.000986988
ZNF35	-0.781229	2.57909	0.000159114	0.0014227
IBA57	-0.780431	2.2946	0.00137715	0.0067373
ANP32E	-0.780362	5.21555	1.78671e-05	0.000382
PEMT	-0.779118	1.85817	0.000620018	0.00372783
MKI67IP	-0.777816	4.32077	0.000132425	0.00125713
KIAA1841	-0.777707	3.31456	0.000361678	0.00253189
CALM2	-0.777661	7.65071	9.8268e-06	0.000271783
COMMD8	-0.77746	4.34547	0.000128762	0.00123042
PDCD5	-0.777448	4.68077	2.03077e-05	0.00041237
SRP72	-0.77739	6.21183	2.93155e-06	0.000145418
FGFR1OP	-0.777293	3.14766	0.000132422	0.00125713
MRPS33	-0.777261	3.48798	2.79814e-05	0.000493928
DHX35	-0.777058	3.06096	0.000109946	0.00111045
TXNL4B	-0.776925	3.08457	9.11786e-05	0.000983778
SLC35B1	-0.77637	4.98772	3.81048e-05	0.000584588
IL12RB1	-0.775165	4.11401	0.000323892	0.00233303
BLZF1	-0.774992	4.58326	0.000533328	0.00334899
KLHDC4	-0.774947	2.16538	0.00147023	0.00708107
TSN	-0.774091	5.3023	1.03696e-05	0.000278585
ACTB	-0.772895	11.936	0.000198433	0.00165269
SLC7A6	-0.772655	4.56647	3.74501e-05	0.000578116
SNRPE	-0.77264	4.04989	1.70048e-05	0.000370397
TRMT13	-0.772225	2.70281	0.000308586	0.0022471
GNL3L	-0.772159	3.08053	9.96051e-05	0.00103735
CCT6A	-0.771853	6.89741	9.82657e-06	0.000271783
SF3A3	-0.771678	5.24564	1.64571e-05	0.000363564
ELP3	-0.771628	4.61876	2.26527e-05	0.000437987
ZNF195	-0.770663	3.20639	5.63365e-05	0.000740528
TPX2	-0.770102	2.39481	0.000512461	0.00324503
ZNF268	-0.770087	3.10614	0.000173319	0.00150481
GCDH	-0.769171	3.0365	0.000170128	0.00148976
SGK1	-0.769098	8.04028	0.000894189	0.00487693
SAE1	-0.767948	5.25639	2.45974e-05	0.000464103
ATP6V0E2	-0.767762	3.20157	0.000248166	0.00192917
PDLIM2	-0.767368	2.38173	0.00121792	0.00612201
BRI3BP	-0.76698	4.34823	9.16826e-05	0.000986766
TRAF3IP1	-0.766889	2.5423	0.00114683	0.00584666
CAMK1	-0.765626	4.57828	0.00160108	0.00756456
TEFM	-0.765542	2.98128	8.32636e-05	0.00093193
TRIAP1	-0.763519	3.52924	7.64845e-05	0.000882268
RPL7L1	-0.763346	6.07364	6.12628e-06	0.000208798
PSMC4	-0.76269	5.86135	6.31739e-06	0.000210362
PBRM1	-0.762244	5.92801	2.86565e-05	0.00050061
SASS6	-0.762051	1.486	0.00208865	0.00929467
GAL	-0.762018	5.29331	0.00027264	0.00206314
TRERF1	-0.761551	3.68347	0.000336028	0.00239121
DDX55	-0.76119	3.91691	3.16338e-05	0.000530285
LACE1	-0.760645	1.84748	0.0011433	0.00583295
HTRA4	-0.760511	3.66476	0.00040127	0.00272677
DNAJC2	-0.760349	4.25037	3.94084e-05	0.000596382
PLOD1	-0.759761	6.81937	5.83035e-05	0.000756109
EIF3C	-0.758505	2.0759	0.000414576	0.00279201
SRD5A3	-0.75839	4.34737	0.0022553	0.00984408
NCDN	-0.758357	3.74426	0.00032145	0.00232036
TTC1	-0.758242	5.03749	2.19495e-05	0.000430131
RIOK1	-0.758229	3.42461	6.41489e-05	0.000799727
MOCS2	-0.757819	4.01665	3.48866e-05	0.000555311
SLC45A3	-0.756567	1.8099	0.00210931	0.00935308
RPL22L1	-0.756445	3.98404	0.000294745	0.00218011
FLVCR2	-0.75561	5.65356	1.97595e-05	0.000406462
BNIP1	-0.755375	2.59898	0.000232365	0.00184681
MAT2A	-0.755286	6.72841	1.24417e-05	0.000309737
EIF3B	-0.754859	6.32714	5.07126e-06	0.000191627
MNF1	-0.754678	3.25512	0.00011464	0.0011418
FANCI	-0.754654	2.64632	0.00113852	0.00581436
PRMT7	-0.754514	2.71738	0.000308355	0.00224685
SETD4	-0.754019	2.72012	0.000283328	0.00211911
TMEM126A	-0.753742	3.87647	7.56418e-05	0.000879647
AP5S1	-0.75293	3.55408	0.000296489	0.00218922
ERI3	-0.752648	3.34986	7.64917e-05	0.000882268
SAMM50	-0.752463	4.36032	4.03658e-05	0.000602627
TM7SF3	-0.752342	5.50706	0.00173902	0.00806069
FKTN	-0.751052	3.05478	0.000314455	0.00228793
YIF1B	-0.750704	5.19302	0.00174997	0.0081028
TBC1D14	-0.750055	5.68766	2.43392e-05	0.00046186
MRPS9	-0.74949	3.14613	0.000165654	0.00146459
CENPN	-0.749413	3.12027	0.000122151	0.00118949
ST7L	-0.749076	2.82343	0.000169752	0.00148871
PCCB	-0.748891	4.92267	8.03573e-06	0.000242495
PHF14	-0.748748	3.57415	8.6119e-05	0.000949746
GCLC	-0.748075	5.73641	0.000392512	0.00268186
C5orf30	-0.747218	1.8855	0.00134551	0.00663106
TMPPE	-0.747186	2.00928	0.000790693	0.0044536
AHSA1	-0.746871	5.99985	2.67467e-05	0.000480853
SLIRP	-0.746793	4.2916	1.71906e-05	0.000372577
THEM6	-0.745943	2.7928	0.000441061	0.00291484
UBE4B	-0.745845	5.44454	1.1801e-05	0.00029989
PRKCA	-0.745709	4.61086	3.24326e-05	0.000533849
YAE1D1	-0.745366	2.03584	0.000592858	0.00360316
REXO2	-0.745285	2.95839	0.000710303	0.00411688
RCCD1	-0.745194	1.15377	0.00209752	0.00932335
FKBP5	-0.74462	6.52317	0.000405249	0.00274631
CCAR1	-0.744384	5.83485	1.45301e-05	0.00033864
FUCA2	-0.743719	6.78208	2.57392e-05	0.000474443
ZNF428	-0.743185	2.01556	0.00075991	0.00432224
STRA13	-0.742333	3.81905	5.17734e-05	0.000702646
PPT1	-0.742267	9.27341	0.00227102	0.0099009
CDKN2AIPNL	-0.742207	2.16198	0.000528047	0.00332244
GTF2H2C	-0.741699	1.61283	0.00137241	0.00673325
MAGI2-AS3	-0.741205	3.28222	0.000234521	0.00186058
TUBGCP4	-0.740993	2.90622	0.000654354	0.00387529
RP11-202P11.1	-0.74054	5.50597	0.000264452	0.00202053
IKBIP	-0.740247	3.8281	0.000141952	0.00131876
SLA	-0.739958	6.73437	4.21442e-05	0.000619231
HSP90B1	-0.739213	8.56539	0.000180185	0.00154566
SLC39A3	-0.738736	1.94955	0.00132356	0.0065414
C2CD3	-0.738682	4.42389	0.000428586	0.00285647
TRMT1	-0.738494	3.71307	0.000122359	0.00119084
SP110	-0.738451	5.31552	0.000124469	0.00120396
KCNMB1	-0.738069	2.79555	0.00211934	0.00938796
RAD50	-0.737163	5.11663	1.86758e-05	0.000393483
FPGT	-0.736343	3.49339	7.94851e-05	0.000904195
RAN	-0.736296	7.15595	6.02071e-06	0.000207643
UBAP2	-0.733465	3.96677	5.50268e-05	0.000730351
RBL1	-0.733068	3.25227	7.67401e-05	0.000882479
SCRN3	-0.733041	3.21517	0.000118385	0.00116109
MBTPS2	-0.732664	4.32037	3.41215e-05	0.000548658
PSMC2	-0.73253	6.72409	1.05132e-05	0.000279757
NMT1	-0.732133	6.49762	1.3472e-05	0.000322549
GTF2H1	-0.731797	5.43324	8.33215e-06	0.000245398
AIFM1	-0.731733	5.46644	2.09324e-05	0.000422095
FICD	-0.731723	3.7414	0.000223988	0.00180081
MTRR	-0.73165	4.98095	3.15854e-05	0.000530285
PTDSS1	-0.731521	6.52288	1.02799e-05	0.000278334
ASUN	-0.731438	3.91445	2.67509e-05	0.000480853
METAP1	-0.731335	4.69683	1.88988e-05	0.000396751
EPHB2	-0.73121	3.02452	0.000896617	0.00488711
DUSP14	-0.730798	3.1918	0.00128147	0.0063734
ADCK2	-0.730684	4.52044	2.77975e-05	0.000492034
C12orf5	-0.729985	5.05985	1.30108e-05	0.000317632
SACS	-0.72966	3.28793	0.00112257	0.00575137
FBXO41	-0.72947	3.15776	0.000175081	0.00151405
VEZT	-0.729038	5.01145	0.000127928	0.00122488
NAA25	-0.728979	4.46011	4.5919e-05	0.000658009
COMMD9	-0.728669	5.63	2.22581e-05	0.000434221
EFHA1	-0.728387	5.40109	0.000306478	0.00223926
FAM35A	-0.727905	4.14396	5.8011e-05	0.00075306
GPHN	-0.727706	2.38904	0.000357137	0.00250616
UTP14C	-0.727124	3.99357	8.84939e-05	0.0009656
ATF5	-0.72691	7.22426	0.000256087	0.00197328
DOCK5	-0.726574	5.92089	2.64455e-05	0.000479328
CCDC132	-0.725939	4.64047	1.77307e-05	0.000380032
ARHGAP11A	-0.725745	2.69279	0.000197406	0.00164809
ZNF484	-0.724373	1.54513	0.00203946	0.00910841
RARS	-0.723546	5.7533	9.85062e-06	0.000271783
NAA15	-0.722874	5.21781	3.84178e-05	0.000586611
UBE2E3	-0.722848	3.81672	0.00106853	0.0055343
TTPAL	-0.722672	3.32263	0.000122508	0.00119163
PTPLB	-0.722592	4.84874	1.55567e-05	0.000352092
BCAT2	-0.721635	2.97967	0.000244469	0.00191068
TXNDC9	-0.721044	4.88232	2.24452e-05	0.000435914
RAB39A	-0.720579	3.48545	0.000570152	0.00350987
SRSF8	-0.720567	4.12665	4.84105e-05	0.000677513
ATP5S	-0.720511	1.71017	0.00149604	0.00718147
HIBCH	-0.720317	3.56617	0.000507427	0.00321708
GBA	-0.719672	7.63149	0.000143699	0.00132508
PXN	-0.718759	7.1935	2.02331e-05	0.0004123
HMOX1	-0.717687	6.80951	9.18286e-05	0.000986988
INTS9	-0.717595	4.06654	4.85118e-05	0.000678385
DHX29	-0.717487	5.07066	1.13624e-05	0.000293464
PHF17	-0.71686	1.66648	0.00163347	0.0076883
ACAT1	-0.716486	5.23752	2.88149e-05	0.000502368
FIGNL1	-0.715986	4.13478	5.40083e-05	0.000722836
FBXO45	-0.715749	3.90101	0.000103107	0.00105882
L3MBTL2	-0.714909	4.69337	6.34212e-05	0.000797576
DTNA	-0.714762	2.68268	0.000869198	0.00478114
RMDN2	-0.714756	2.58367	0.000577624	0.00354279
DYRK2	-0.714358	4.85186	6.04635e-05	0.000773634
COTL1	-0.71435	7.34476	0.000101919	0.00105199
SLC25A16	-0.713591	2.73797	0.000303105	0.00222209
ABCD3	-0.713259	4.30795	6.77487e-05	0.000821205
HNMT	-0.712991	6.84914	0.000369942	0.00257008
CEP290	-0.712352	2.63229	0.000650958	0.00385912
NDUFB2	-0.71177	5.45002	2.62749e-05	0.00047773
ERI2	-0.711518	3.56862	5.30277e-05	0.000713964
RPTOR	-0.711412	4.65947	0.000188625	0.00159547
ZHX3	-0.711122	3.06994	0.000550445	0.00341977
RP4-564F22.2	-0.710764	2.48774	0.000396652	0.00270165
SH3BGRL3	-0.710532	8.53896	0.00185353	0.00846508
RBM28	-0.71031	3.94454	3.51381e-05	0.000558292
VARS	-0.709993	5.15285	0.00017004	0.00148974
MRPS27	-0.709951	4.68831	7.00171e-05	0.000837547
TBCD	-0.709171	4.4264	7.88975e-05	0.000899867
MINA	-0.708738	3.16086	0.000584643	0.00356946
FAHD1	-0.708477	3.71662	5.11066e-05	0.00070058
DCAF12	-0.706545	5.68941	2.11151e-05	0.000423814
PTPRO	-0.706368	4.86587	0.000679784	0.0039973
PHAX	-0.706202	4.57427	3.15613e-05	0.000530285
NUP210	-0.705116	4.66207	0.000135939	0.0012814
LRP8	-0.705104	5.12566	3.50533e-05	0.000557454
TIMM50	-0.704875	4.44242	2.85495e-05	0.000499243
NOP14	-0.704752	4.63713	0.000116283	0.00114754
C12orf49	-0.70437	5.6169	7.40515e-06	0.000230944
FARS2	-0.704324	2.31983	0.000500131	0.00318668
RPIA	-0.703483	3.22296	0.000208906	0.00171688
TNS3	-0.703193	9.07657	0.000134323	0.00126979
ALS2	-0.702909	4.19393	0.0001391	0.00129921
EIF4G1	-0.702515	8.27435	1.89318e-05	0.000396751
RASGRP3	-0.702258	5.80319	0.000124323	0.00120322
PEX3	-0.701859	2.49029	0.000475959	0.00308009
DTWD2	-0.701747	2.38051	0.00115249	0.00586779
SYNCRIP	-0.701566	6.91944	1.11452e-05	0.00029088
FOXRED1	-0.700032	3.61777	0.000183958	0.00156666
MRPL18	-0.699676	4.70091	1.3976e-05	0.000330069
IPPK	-0.699647	3.80016	0.000662508	0.00391424
RTN1	-0.699285	5.02054	0.000324277	0.00233303
MDN1	-0.699014	4.34528	0.000286298	0.00213533
NUP160	-0.698985	4.66896	2.57047e-05	0.000474443
PREPL	-0.698926	4.25064	4.83026e-05	0.000676548
TOMM40L	-0.698837	4.30963	0.000198382	0.00165269
CLEC7A	-0.698155	6.4173	0.000143618	0.00132503
ZNF185	-0.697703	4.46782	0.000129087	0.00123285
RHBDD3	-0.697258	3.27167	0.000444283	0.00292853
SIGMAR1	-0.696259	4.15827	6.78052e-05	0.000821317
MON1A	-0.695508	2.15426	0.000697993	0.00406722
IFT172	-0.695071	2.08844	0.00149857	0.00718965
CDK4	-0.694839	5.78498	3.59242e-05	0.000565099
FCF1	-0.694278	4.6706	9.79686e-05	0.00102894
SSBP1	-0.694028	4.97319	1.29913e-05	0.000317632
ZMPSTE24	-0.693724	6.14844	9.44426e-06	0.000264774
TP53	-0.693691	4.23111	6.54062e-05	0.000806306
VKORC1L1	-0.693681	4.37137	5.68343e-05	0.000744456
ALYREF	-0.693219	4.28154	2.13472e-05	0.000425524
EIF2S1	-0.692287	6.00326	8.07342e-06	0.00024321
TCP1	-0.692255	6.67255	1.3233e-05	0.000319468
NIT2	-0.692233	4.91329	3.55267e-05	0.000560876
ARMCX5	-0.692214	3.11094	0.000878813	0.00482334
SLC30A6	-0.691505	4.80691	2.66111e-05	0.000480853
FLNA	-0.69118	10.1807	0.000177706	0.00153067
ZNF37A	-0.690786	3.86475	0.00221674	0.00972484
ASF1A	-0.690397	3.31995	0.00213678	0.00944838
INTS4	-0.688856	4.0978	0.000917541	0.00496999
PA2G4	-0.688329	5.33295	1.65841e-05	0.000363564
ATP13A3	-0.688221	9.84713	0.00173559	0.00804696
TXNDC17	-0.688102	4.62483	4.06637e-05	0.000604633
SDAD1	-0.686961	4.42481	3.13077e-05	0.000528341
TAF1B	-0.685936	3.49386	0.000601774	0.00364207
RRP1B	-0.685209	4.53212	6.34727e-05	0.000797576
IL21R	-0.684586	4.31652	0.000133479	0.00126576
PRDX1	-0.684288	9.34077	0.000725377	0.00418054
ARAP3	-0.683676	4.41597	0.000377384	0.00260512
RRM1	-0.681925	4.63153	5.39915e-05	0.000722836
MRPS11	-0.681816	3.81825	5.98916e-05	0.000767725
SLC25A46	-0.68133	5.39965	9.37468e-06	0.000263248
SGK223	-0.680694	3.50232	0.000442408	0.00291949
ADK	-0.680494	3.82751	9.43079e-05	0.00100077
TRMT61A	-0.680432	2.4601	0.00203247	0.00908183
SFXN5	-0.680163	4.00477	4.11368e-05	0.000609611
VBP1	-0.6796	4.92232	3.28851e-05	0.000537226
ANXA6	-0.678494	6.32713	0.000788683	0.00444644
PTPLAD2	-0.678228	3.02716	0.00184234	0.00842989
PIGU	-0.677405	3.71424	0.000205155	0.00169535
NOB1	-0.676655	4.07435	0.000211561	0.00173462
STK36	-0.675432	2.82056	0.000776436	0.00439609
MTIF2	-0.67535	5.16907	6.58387e-05	0.000807312
ZNF252P	-0.67512	2.97071	0.00052254	0.00329435
PAFAH1B3	-0.675016	1.81831	0.00217592	0.00957759
STEAP3	-0.674935	6.83961	8.34086e-05	0.000932952
POLDIP2	-0.674904	5.70936	1.31181e-05	0.000318408
EIF3J	-0.674862	5.48486	6.54862e-05	0.000806387
CLECL1	-0.673832	2.04303	0.00195029	0.00881204
C12orf43	-0.67339	3.27594	0.000245245	0.00191331
EEFSEC	-0.673275	3.03174	0.000517585	0.00327033
DHRS4-AS1	-0.673166	3.64182	0.000437242	0.0028947
KDM8	-0.672599	2.07787	0.00141983	0.00689371
ZNF326	-0.672554	3.93781	8.06855e-05	0.000911882
SKAP2	-0.672232	6.4524	2.74691e-05	0.000488208
ATR	-0.672024	4.79617	8.63306e-05	0.000949746
MTOR	-0.671988	5.74582	4.60325e-05	0.000658549
COG2	-0.671955	4.27619	4.50331e-05	0.000647361
HTATSF1	-0.670886	4.85852	1.79838e-05	0.000383081
MPHOSPH9	-0.670802	3.17813	0.000703375	0.00408625
PUS1	-0.670418	3.07227	0.000820359	0.00458799
SSRP1	-0.67029	5.37546	2.32478e-05	0.000447501
HSPA8	-0.670236	10.0922	0.00165083	0.00775337
ANXA2	-0.670115	10.1419	0.000801469	0.00449972
NCF2	-0.66878	9.76527	0.000498315	0.00317978
PRPF4	-0.668354	4.71573	5.19691e-05	0.000703526
SRSF6	-0.668196	5.89703	3.44959e-05	0.000551936
LSM3	-0.66814	4.16949	0.000189138	0.00159747
HERC2	-0.668012	5.41111	3.17852e-05	0.000530285
DIS3L2	-0.668006	3.28308	0.000152801	0.00138839
SLC23A2	-0.667986	6.28772	0.000399315	0.00271659
POLR1C	-0.667589	2.94501	0.00025852	0.00198656
NCLN	-0.667573	5.94626	3.90051e-05	0.000592646
BUB1	-0.667454	1.9783	0.00135188	0.00665488
TP53I3	-0.667166	4.22858	0.00217103	0.00955848
GALNT10	-0.666437	4.09562	5.01703e-05	0.000691952
MRPS10	-0.666008	5.27927	6.17687e-05	0.00078108
OAS1	-0.66531	5.96404	0.00117621	0.00596061
ASPH	-0.665037	7.02286	2.45983e-05	0.000464103
NOP9	-0.664127	5.19339	2.5733e-05	0.000474443
SLC12A9	-0.663302	4.89814	5.14904e-05	0.000702646
R3HDM1	-0.663175	4.11884	5.55222e-05	0.000734464
XRCC4	-0.662934	3.04192	0.00140893	0.00685036
HNRPLL	-0.662069	4.84818	4.44105e-05	0.000641682
ZWILCH	-0.662024	4.00528	7.44493e-05	0.000872162
PSMB6	-0.661625	6.47823	3.41905e-05	0.000548753
RINT1	-0.661468	3.77986	7.72215e-05	0.000885648
RIC8B	-0.661059	2.41354	0.000943528	0.00506968
CDC123	-0.660831	5.47762	0.000126056	0.00121405
USP16	-0.659972	5.37445	0.000215216	0.00175546
CCT7	-0.659797	6.84116	1.30514e-05	0.00031773
DOK3	-0.658853	6.80911	1.6511e-05	0.000363564
FAM217B	-0.658753	3.56749	0.000336064	0.00239121
NCBP1	-0.658656	5.10319	0.000109779	0.00111005
CLTB	-0.65854	4.63867	5.36744e-05	0.000719883
IPO9	-0.65847	5.82945	2.48891e-05	0.000465512
CWC27	-0.658114	3.5112	0.000317362	0.00230048
RABGGTA	-0.656928	5.31407	5.19088e-05	0.000703526
SPATS2L	-0.656343	4.60159	3.92836e-05	0.000595835
PPIAP22	-0.655907	2.30444	0.00215822	0.00952138
TMEM48	-0.655512	4.23992	6.79191e-05	0.000822124
ABHD3	-0.654821	5.56038	0.000172318	0.00150175
ALG6	-0.654666	2.67375	0.000591211	0.00359819
TRIM66	-0.654481	2.77011	0.000989407	0.00525164
UNG	-0.65439	3.37807	0.000271036	0.00205368
CMKLR1	-0.652871	7.07705	6.46275e-05	0.000802396
RBM4B	-0.652862	2.67761	0.00200234	0.00897723
ALKBH3	-0.652396	3.54675	0.000245377	0.00191348
CTR9	-0.652288	5.30709	0.000104921	0.00107153
TULP4	-0.651358	3.96183	8.04156e-05	0.000910608
EIF4G2	-0.651153	9.77876	0.000231554	0.00184289
SUCLA2	-0.650615	4.77156	5.6364e-05	0.000740528
LARS2	-0.650615	4.72612	3.24687e-05	0.000533937
ZNF407	-0.65014	3.48317	0.000153624	0.0013915
RP11-290F20.3	-0.649109	6.42494	0.00111094	0.00570468
MPDU1	-0.648948	6.28627	6.37142e-05	0.000797896
UNC13B	-0.648164	4.31739	9.79681e-05	0.00102894
CCR1	-0.647561	8.05224	0.000537937	0.00337195
SSR1	-0.647311	7.29708	0.000126367	0.00121623
UBR3	-0.647287	5.05922	3.02096e-05	0.000518365
STOML2	-0.646233	4.93658	2.66861e-05	0.000480853
PSMD11	-0.645553	6.58756	4.88417e-05	0.000681353
VPRBP	-0.645171	4.71327	7.9345e-05	0.000903193
PSMD6	-0.645035	5.71586	1.84115e-05	0.000389804
ALDH16A1	-0.64464	3.72906	0.0010912	0.00562826
HAT1	-0.644084	4.88334	0.000116268	0.00114754
PFKM	-0.644042	3.93471	8.23669e-05	0.000924275
COPS3	-0.642705	5.03888	2.39275e-05	0.000457041
SNHG3	-0.642426	2.97144	0.000336079	0.00239121
EHBP1	-0.642134	2.30531	0.0018027	0.00829981
AVEN	-0.641975	2.84807	0.000754658	0.00430081
MINPP1	-0.641456	4.47095	0.000142379	0.00132026
PWWP2A	-0.640732	3.01375	0.000571383	0.00351443
XPOT	-0.640392	5.76907	2.54037e-05	0.000471191
WDR18	-0.640206	2.77018	0.00128497	0.00638334
SRSF2	-0.639361	6.25641	0.000194753	0.00163064
SFMBT1	-0.639125	3.14561	0.000207083	0.00170674
JMJD8	-0.639004	4.16971	0.000136482	0.00128512
SMARCAL1	-0.638425	4.45014	0.000223817	0.00180027
PPP4R1	-0.63828	5.67268	0.000860829	0.00474863
TUBA1B	-0.638273	9.28637	0.000338362	0.00240352
GNL3	-0.638073	4.76172	9.95557e-05	0.00103735
SOD1	-0.637611	5.79662	3.05196e-05	0.000520601
OSGEP	-0.636856	3.98706	6.60275e-05	0.000808232
PSMD3	-0.63642	6.64148	1.82175e-05	0.000386167
TOP3A	-0.635827	4.1657	8.89663e-05	0.000969537
PAGR1	-0.635793	2.03052	0.0016821	0.00786446
STK11IP	-0.635735	4.18285	0.000501813	0.00319389
YWHAG	-0.634675	8.33205	8.52749e-05	0.000943506
GVINP1	-0.634299	4.73455	0.000269284	0.00204486
LGALS3BP	-0.633455	6.39184	0.00210369	0.00933415
FKBP4	-0.632736	6.61181	4.4534e-05	0.000642928
FANCL	-0.632672	2.37753	0.00100065	0.00528995
ABCB8	-0.632512	4.46682	5.85496e-05	0.000756797
PSMD2	-0.631709	7.72169	0.000130162	0.00124175
TANGO6	-0.631529	3.70979	0.000182964	0.00156049
DNAJC9	-0.631369	2.6861	0.000693118	0.00404695
UQCRQ	-0.631294	5.51467	0.000905739	0.00493035
TACC3	-0.631185	3.89397	9.41458e-05	0.00100013
TEX10	-0.631083	4.08326	0.000229844	0.0018318
CDK6	-0.630919	3.8541	0.000123686	0.00119906
PLRG1	-0.630711	5.35079	4.0163e-05	0.000601821
TTLL4	-0.630492	4.83881	0.000343231	0.00242917
VRK1	-0.630474	2.70585	0.000821989	0.00459415
NDUFC2	-0.629487	2.55815	0.000890415	0.00486857
TOMM22	-0.629406	4.74159	0.000336741	0.00239494
IPO8	-0.628939	5.38517	3.70354e-05	0.000574264
CISD1	-0.628575	3.34982	0.000995602	0.00527608
DROSHA	-0.627842	4.48532	5.50431e-05	0.000730351
USP40	-0.627839	4.48145	4.02867e-05	0.000602118
PLAA	-0.627792	5.2494	1.9506e-05	0.000403635
CYBB	-0.627602	10.682	0.000164714	0.00145703
PRPF19	-0.627332	5.38127	3.38462e-05	0.00054727
RPL26L1	-0.627141	3.14125	0.000459833	0.00300889
MRPS25	-0.626926	4.8178	0.000463942	0.00302598
AGA	-0.626861	4.22521	0.00072337	0.00417174
USP5	-0.626489	5.87989	1.94617e-05	0.000403199
TPCN1	-0.626188	5.13292	0.000100997	0.0010462
XRCC5	-0.625833	7.8007	9.6539e-05	0.00101823
QTRTD1	-0.625778	4.39217	0.000267383	0.0020331
PSME3	-0.62548	6.31703	1.97409e-05	0.000406462
COX20	-0.625423	4.56569	4.76061e-05	0.000673302
FASTKD3	-0.624776	2.71752	0.00083702	0.00466018
FTSJ2	-0.624255	4.31989	8.00462e-05	0.0009082
MRPS23	-0.623254	4.47436	7.43519e-05	0.000872162
TMEM199	-0.622812	4.5348	0.000171909	0.00150097
ATPAF1	-0.622587	3.52032	0.000391986	0.00267932
TRMT6	-0.62257	3.44024	0.000395936	0.00269783
THUMPD2	-0.622482	2.57761	0.000994612	0.00527405
ZDHHC16	-0.622242	4.90183	0.000354431	0.00249119
NSMAF	-0.621928	6.24699	4.43978e-05	0.000641682
AP4E1	-0.621295	5.11129	9.40836e-05	0.00100013
TARBP1	-0.621031	3.82028	0.00137639	0.00673548
PCBD2	-0.620905	2.47714	0.0010091	0.00531956
IFT122	-0.619928	4.73238	7.3075e-05	0.000863457
MGST2	-0.619597	4.46748	0.000848608	0.00471033
CEBPZ	-0.619281	4.80353	0.000192179	0.00161452
SRPK2	-0.619154	4.42002	5.00652e-05	0.000691759
MLH1	-0.618851	5.34354	2.93518e-05	0.000509683
ICMT	-0.618365	5.57074	6.08629e-05	0.000775994
NIP7	-0.618131	4.06319	8.36376e-05	0.000933711
MTMR2	-0.618008	5.08439	4.6919e-05	0.000667729
BDP1	-0.616978	4.70101	0.000182903	0.00156049
MRPL39	-0.615627	4.08164	0.000605458	0.00365927
CPSF3	-0.615369	5.10706	8.5645e-05	0.000946998
MRPS7	-0.614986	5.51871	4.4982e-05	0.000647249
NUP205	-0.614255	5.69707	8.73369e-05	0.000958234
RPAP2	-0.613601	2.71951	0.00072165	0.0041632
UBR7	-0.612616	4.38904	0.000196945	0.00164502
UBA5	-0.612411	4.26917	0.000149166	0.00136391
H2AFY	-0.610543	7.97757	0.000219847	0.00178236
QRSL1	-0.610232	3.99761	0.000138469	0.00129681
LINS	-0.610159	3.22358	0.00227246	0.00990468
FAF1	-0.609584	3.86036	0.000206022	0.00169961
LAS1L	-0.60954	3.77527	0.000137622	0.00129096
POLR2L	-0.608702	4.69723	0.00028666	0.0021363
LMBRD2	-0.608604	4.66496	9.24911e-05	0.000991783
IKBKAP	-0.607772	4.47081	0.000799079	0.0044921
CCDC53	-0.607217	4.07566	0.000608651	0.00367346
BAG1	-0.607078	5.36601	5.70688e-05	0.000746529
UBFD1	-0.606946	4.35031	0.000154706	0.00139621
MRPL40	-0.606724	4.16662	0.000269056	0.00204403
HCG18	-0.60628	3.75129	0.000317504	0.00230048
NDUFAB1	-0.606003	5.2392	4.80003e-05	0.00067557
TXN2	-0.60596	5.66338	0.000221051	0.00178796
ZC3HC1	-0.605735	3.46029	0.000387687	0.00265411
TRIM44	-0.6047	5.03656	0.000379098	0.00261073
SLC25A33	-0.604669	3.25819	0.00169371	0.00790738
SEC13	-0.604252	6.05196	0.000520155	0.00328298
CLTC	-0.604066	8.91024	0.000171081	0.00149659
LRRC59	-0.603855	6.89711	7.98407e-05	0.000907052
TARS	-0.602721	6.52097	8.47458e-05	0.000939446
INVS	-0.601469	3.41991	0.000378659	0.00260945
NUTF2	-0.600979	3.70155	0.000259424	0.00198998
RBM19	-0.600926	5.2642	9.49713e-05	0.00100597
DNAJC13	-0.600782	6.56704	2.20194e-05	0.000431014
ACADSB	-0.600379	3.52007	0.00171419	0.00796259
MTRF1L	-0.599976	3.7485	0.000208784	0.00171669
DNMT1	-0.599915	6.23536	0.000257289	0.00198083
PHACTR4	-0.599853	4.80502	0.000179567	0.00154211
CEP97	-0.599647	2.96003	0.00130929	0.00648748
MTERF	-0.599585	3.31828	0.000802433	0.00450368
DUSP23	-0.599162	3.26311	0.000925403	0.00500011
PPIH	-0.598691	3.04634	0.00057125	0.00351443
DNAJC24	-0.598503	2.78027	0.000860691	0.00474863
UGDH	-0.598239	4.83111	0.000769684	0.00436498
GLRX3	-0.597505	5.96729	7.60551e-05	0.000881327
SIGLEC9	-0.597385	6.24976	0.00016857	0.00148209
NOP58	-0.596909	4.54739	7.58441e-05	0.000880604
ACP2	-0.596409	7.80325	0.000159978	0.00142634
ABHD2	-0.596182	6.94651	0.000153903	0.00139258
PLTP	-0.596138	6.78342	0.000198177	0.00165269
SYT11	-0.595917	5.89663	0.00088362	0.0048375
TMEM86A	-0.595618	3.18909	0.00180302	0.00829981
POMT2	-0.594709	3.33852	0.00126542	0.00631066
TMEM14B	-0.593678	4.30687	0.000166139	0.00146742
SLC20A2	-0.593652	3.54035	0.000254758	0.00196634
CREB3L2	-0.592399	5.95106	0.000139085	0.00129921
ABCC5	-0.59226	4.16443	0.000555038	0.00343823
NOL7	-0.591533	4.52833	9.70351e-05	0.00102098
CCDC25	-0.591323	4.2671	0.000200082	0.00166431
TIMM17A	-0.590641	6.2107	3.18067e-05	0.000530285
FLVCR1	-0.590481	3.57399	0.00110452	0.00568179
DHX37	-0.590304	4.16438	0.000588628	0.00358831
MRPS22	-0.590076	4.5426	7.3794e-05	0.000869618
MTMR10	-0.589686	5.18825	0.000183603	0.00156517
NCL	-0.589676	7.59417	0.000519178	0.00327801
BANF1	-0.589195	5.12861	0.00014667	0.00134818
RABL3	-0.588501	3.85221	0.000234876	0.00186061
C19orf70	-0.588387	3.83933	0.000710306	0.00411688
C9orf123	-0.58819	3.48471	0.000451438	0.00296938
TAF13	-0.58805	5.15673	9.93151e-05	0.00103681
PARG	-0.587027	3.14357	0.000541613	0.00338401
SEC24D	-0.586787	6.40788	0.00048287	0.00311669
NOM1	-0.586726	3.95218	0.000365223	0.00254645
MRPL13	-0.586089	4.49588	0.000495288	0.0031674
MED1	-0.585554	5.29977	0.000116565	0.00114771
FMN1	-0.585481	5.96617	3.96731e-05	0.000597478
IDH3A	-0.58545	5.4577	0.00144558	0.0069914
PYROXD1	-0.585401	4.09497	0.000220754	0.00178763
EFR3A	-0.584295	6.9232	3.73439e-05	0.000576988
CSRP1	-0.583999	7.0034	0.000293525	0.00217386
FAM206A	-0.583947	3.31865	0.000732169	0.00420919
LINC00116	-0.583924	2.80733	0.00111766	0.00573074
DLAT	-0.583579	5.92959	0.000102785	0.00105725
TRAPPC13	-0.583195	4.06823	0.000122996	0.00119459
WDR77	-0.583006	3.46695	0.000632765	0.00377963
FARSA	-0.582936	5.67036	6.36585e-05	0.000797774
TPMT	-0.58279	6.23571	0.000897839	0.00489224
SEC61A1	-0.582739	8.04532	0.00010543	0.00107509
CARD6	-0.582059	5.29492	0.000383958	0.00263404
RPN2	-0.581212	7.88743	0.00032406	0.00233303
MFSD9	-0.581148	3.23098	0.000954306	0.00510079
PPM1G	-0.580748	5.86695	3.09695e-05	0.000524159
CLTA	-0.5806	6.67357	8.80387e-05	0.000961841
TIMM9	-0.580113	2.94558	0.00142481	0.00690826
METTL2B	-0.580101	3.73148	0.000835081	0.00465088
NUDT19	-0.580087	3.61416	0.000261877	0.00200526
TRIM14	-0.579938	5.15055	8.14621e-05	0.000918611
PLOD3	-0.579628	5.773	3.65246e-05	0.000570872
LZIC	-0.579446	4.10497	0.000659073	0.00389925
HCLS1	-0.579408	7.71606	0.000157456	0.00141369
CEP63	-0.579018	3.40268	0.00162964	0.00767443
CKAP2	-0.578666	3.32841	0.000486445	0.00313163
USP14	-0.578591	5.84541	5.27189e-05	0.000711459
NUP37	-0.578497	3.10402	0.000706075	0.00410056
ZNF79	-0.577839	2.47024	0.00227024	0.00989998
RFC2	-0.577701	3.76717	0.000483583	0.00311925
DERA	-0.577617	4.96044	0.000186373	0.00158103
TRMT10C	-0.577357	4.32981	0.000102031	0.00105252
THUMPD3	-0.577283	4.69314	0.000218637	0.00177752
BTBD10	-0.577238	4.37819	0.0005762	0.00353655
GCLM	-0.57686	4.61622	7.00277e-05	0.000837547
TTI1	-0.57652	4.02755	0.000235299	0.00186061
OAT	-0.576493	6.05873	0.00173405	0.00804317
SFPQ	-0.575674	6.6984	0.00046201	0.00301856
SUPT6H	-0.574905	7.13269	0.000231406	0.00184256
MRRF	-0.57483	4.41977	0.000103362	0.00105944
APC	-0.574768	5.35021	0.000109093	0.00110634
C2orf43	-0.574441	4.02124	0.000161231	0.00143374
CCDC90A	-0.572352	3.64231	0.000405583	0.00274631
CHORDC1	-0.572014	5.04191	0.000642254	0.00382186
MRPL37	-0.571216	5.45734	0.000441201	0.00291484
CECR5	-0.571166	5.12266	9.98622e-05	0.0010394
SRBD1	-0.57093	4.21788	0.000169201	0.00148538
CFL1	-0.5708	9.70409	0.000760775	0.00432574
MTRF1	-0.569792	3.21808	0.000684516	0.00401697
DDX20	-0.568898	3.68935	0.000298957	0.00220199
INO80	-0.568386	5.07982	0.000243756	0.00190854
TCEB1	-0.56832	5.81599	8.25537e-05	0.000925341
JMJD4	-0.568088	3.04199	0.000977216	0.00520685
SLC27A4	-0.568036	4.58324	8.46972e-05	0.000939446
PSMD13	-0.567807	6.36632	0.00010088	0.00104612
PRAM1	-0.567744	4.49266	0.00181303	0.00832674
UBE3C	-0.567263	6.57923	5.87902e-05	0.000757274
ANAPC5	-0.566739	5.67734	4.99138e-05	0.000691224
MORC2	-0.565843	3.95791	0.000254906	0.00196661
TYW3	-0.565565	4.14865	0.000433377	0.00287834
FAIM	-0.565556	4.32257	0.000585787	0.00357519
SNRNP40	-0.564312	4.12615	0.000167212	0.00147388
TGS1	-0.564123	3.88879	0.000239499	0.0018837
WDFY3	-0.564056	6.33002	0.000204259	0.00168907
GTF3A	-0.563815	5.79699	6.35929e-05	0.000797576
C6orf203	-0.563607	2.61764	0.00223991	0.00980214
CHAF1A	-0.563575	3.15239	0.00121612	0.00612129
MAN1A2	-0.563409	4.78656	0.000462317	0.00301856
GAS7	-0.562968	7.0076	0.00157709	0.00747968
BCAS2	-0.562804	4.44548	0.00163621	0.00769495
CCDC47	-0.5624	6.85382	7.05868e-05	0.000842101
EEA1	-0.561883	5.03094	0.000116519	0.00114771
HAUS1	-0.561467	3.72669	0.000339813	0.00241185
SWAP70	-0.561278	6.62862	0.000163063	0.00144684
FAM126A	-0.560898	3.8346	0.00046995	0.00305485
PPIL2	-0.560806	4.94919	8.25684e-05	0.000925341
CHM	-0.560712	5.23201	0.000134342	0.00126979
MTX2	-0.560614	4.18434	0.000267718	0.00203475
UPF2	-0.560272	4.84473	0.000105663	0.00107658
MRPL27	-0.560271	4.28533	0.000143354	0.00132471
COPS7A	-0.559554	5.66147	5.50929e-05	0.000730453
SNX4	-0.559088	5.16674	9.37062e-05	0.000999197
EI24	-0.559081	5.02135	0.000149354	0.0013642
CHMP3	-0.55905	5.32702	0.000250578	0.00194184
TMEM62	-0.558433	4.48444	0.000138652	0.00129728
TMEM106C	-0.557835	3.33015	0.00126484	0.0063104
MCTS1	-0.55767	4.42827	0.000148987	0.001363
MRPL15	-0.557437	4.8254	0.000674558	0.00397463
TMC8	-0.557285	2.83656	0.00218376	0.00960963
SRRD	-0.55687	3.3412	0.000734714	0.00422036
SRRT	-0.5562	5.70093	0.000148513	0.00136009
SAMD9	-0.556002	5.40239	0.00118852	0.00600899
ULK3	-0.554598	4.04896	0.000568428	0.00350215
DENND2D	-0.55332	6.14242	0.00177715	0.00820461
SHMT2	-0.553111	5.87781	0.000173291	0.00150481
HSPA9	-0.553031	8.20325	0.000172365	0.00150175
TOPBP1	-0.552317	5.18808	6.53009e-05	0.000806026
TUBB	-0.551966	9.34449	0.00039321	0.00268557
SCFD1	-0.55172	5.75909	0.000280801	0.00210383
REV3L	-0.551636	3.40121	0.00195986	0.00884149
SREBF1	-0.550673	5.88625	0.00021428	0.00175013
RUVBL2	-0.550533	3.94396	0.000301804	0.00221536
TRUB1	-0.550446	3.4628	0.0010126	0.00533027
CRTAM	-0.550141	3.90749	0.000663695	0.00391993
API5	-0.54914	6.51666	6.92439e-05	0.000832479
RRP36	-0.548166	4.84663	9.87062e-05	0.00103294
NUDT5	-0.548123	4.65491	0.0012418	0.00622404
DIAPH2	-0.547638	4.659	0.000434797	0.00288257
GMFB	-0.547547	6.85898	0.000193433	0.00162193
DCUN1D5	-0.547498	3.67479	0.000515004	0.00325876
EFTUD2	-0.547075	7.33175	6.57155e-05	0.000807256
SYNJ2BP	-0.546803	3.27103	0.00102004	0.00535334
RNFT1	-0.54649	4.86892	0.0012611	0.00629898
HM13	-0.546331	7.88703	0.000191669	0.0016118
UGGT2	-0.545783	3.85739	0.000627245	0.00375807
AHNAK	-0.545318	9.83029	0.00138905	0.00678215
AQR	-0.544551	5.46476	5.74358e-05	0.000748677
NRAS	-0.54352	6.86731	0.000264204	0.00202004
FAM114A2	-0.541341	4.09577	0.000413656	0.00278797
CALU	-0.540884	7.89673	0.000979177	0.0052135
NUP188	-0.540773	6.61212	4.65912e-05	0.00066381
CORO1C	-0.540571	8.42402	0.000362443	0.0025352
EXOSC3	-0.540432	3.02462	0.00175818	0.00813217
TPRKB	-0.540181	3.16636	0.00141045	0.00685582
OGG1	-0.54017	2.86751	0.00229565	0.00999075
VAV1	-0.539886	7.93932	0.00213033	0.00943018
GARS	-0.539704	6.79654	7.53613e-05	0.000878474
METAP2	-0.539579	5.71572	6.40691e-05	0.000799727
NARS	-0.539461	7.59524	0.000104478	0.00106763
KRR1	-0.539196	4.48601	0.00019599	0.00163784
VOPP1	-0.538956	6.75581	0.000159803	0.00142592
GTF2A2	-0.538873	4.72375	0.000264272	0.00202004
PHTF2	-0.538798	4.9486	0.000602853	0.00364733
SRF	-0.537843	5.28651	0.000485925	0.0031306
PPFIA1	-0.536528	6.01113	0.000254385	0.00196433
WDR74	-0.536224	3.49685	0.00124681	0.00624195
DYNC1LI2	-0.536132	6.05805	0.000220943	0.00178791
COPRS	-0.535778	4.79818	0.000151375	0.0013776
BTBD6	-0.535569	3.99964	0.000972893	0.00519095
IGF2R	-0.535555	9.74482	0.000618182	0.00371808
FKBP1A	-0.535191	7.45483	0.000137543	0.00129091
FKBP3	-0.534949	4.87683	0.000258361	0.00198622
GOT1	-0.534765	4.34684	0.00182632	0.00836939
TCAIM	-0.534756	4.8723	0.00210492	0.00933598
PTCD3	-0.534577	5.30881	0.000138018	0.00129397
AP4B1	-0.533885	3.93531	0.00099894	0.0052876
BRPF1	-0.533599	4.66765	0.000218109	0.00177406
MYD88	-0.533368	7.492	0.000543662	0.0033944
OSBPL8	-0.53325	7.39044	0.0012759	0.00635102
MRAS	-0.533241	6.96714	0.000257805	0.00198369
NUDC	-0.532748	5.28062	9.80988e-05	0.00102968
GBE1	-0.53192	6.03862	0.000325393	0.00233815
PPP1R14B	-0.531225	4.5778	0.00181989	0.00834653
RCBTB1	-0.531201	4.60524	0.000211367	0.00173462
UBE2G2	-0.530566	5.42935	0.000417252	0.00280459
NUP88	-0.530157	4.26755	0.000325623	0.00233838
NAPA	-0.529531	7.11232	0.00102376	0.00536639
TMEM70	-0.529377	4.88499	0.000337024	0.00239597
DNAJA4	-0.529319	4.46398	0.000316311	0.00229639
MRPS16	-0.529288	5.55834	8.40928e-05	0.000936598
ACAD9	-0.528287	4.59393	0.000230763	0.00183828
AZI2	-0.528272	5.33875	0.000812563	0.00455171
KIAA1279	-0.528089	4.81626	0.0013647	0.00670422
CDC27	-0.527742	6.09287	0.000267194	0.00203255
CAAP1	-0.527651	3.81598	0.00064686	0.00384401
FAM49B	-0.527632	7.6179	0.000247072	0.00192325
PSMC6	-0.527395	6.08094	0.00021629	0.00176174
BATF	-0.527321	4.75283	0.00155804	0.00741767
ZNF445	-0.526997	3.1265	0.00198385	0.00891502
GRHPR	-0.526631	4.50727	0.000709682	0.00411688
SNF8	-0.526497	5.26319	0.000315205	0.00229053
MRPL52	-0.526323	4.83432	0.00021191	0.00173462
PTPN7	-0.525112	6.17822	7.9014e-05	0.000900604
FAM178A	-0.524915	4.98715	0.00024125	0.00189233
CCT4	-0.524457	6.68387	0.000123088	0.00119459
HPS5	-0.524107	6.86852	0.000172014	0.00150097
RCC2	-0.524049	6.18767	0.00131606	0.00651464
FKBP15	-0.523946	7.70892	0.000699472	0.00407038
SCP2	-0.523492	6.62656	0.000419952	0.0028162
TWF1	-0.523323	5.75375	0.000862238	0.00475489
YARS	-0.522885	6.20068	0.00023525	0.00186061
TMEM185B	-0.522583	4.17206	0.000506076	0.00321044
ENOPH1	-0.52246	5.03591	0.00022747	0.00182123
GOLM1	-0.522325	3.33976	0.0016822	0.00786446
MCOLN1	-0.522121	5.49848	0.00071229	0.00412563
NDUFS6	-0.522029	4.5144	0.000299615	0.00220394
ATE1	-0.521946	4.42065	0.000719862	0.00415702
LY96	-0.521777	4.76293	0.000561252	0.00346587
LGALS8	-0.521737	6.86292	0.000989479	0.00525164
DST	-0.521692	4.71891	0.00121743	0.00612129
COQ6	-0.521388	3.27891	0.00173431	0.00804317
SLC30A1	-0.521083	7.81508	0.000415213	0.00279521
YIPF5	-0.52095	5.61916	0.00134699	0.00663457
CCP110	-0.520931	3.62358	0.0011648	0.00591659
SNX17	-0.52078	6.60596	8.45166e-05	0.000938701
ENOX2	-0.520625	3.53108	0.00117748	0.00596531
IKBKE	-0.520575	6.26629	0.000105138	0.00107311
ATP5J	-0.520557	5.91967	0.000120358	0.00117598
PDLIM7	-0.520527	5.69718	0.000100928	0.00104612
C7orf49	-0.520488	4.4297	0.000347995	0.00245389
PSMB2	-0.52008	7.06166	0.000112992	0.00113265
NFU1	-0.519625	4.28342	0.00215564	0.00951241
TRIP11	-0.519477	5.29793	0.000155828	0.00140342
EEF2K	-0.519197	4.90179	0.000685589	0.0040219
VPS45	-0.518985	4.61562	0.000351963	0.00247585
MRPS30	-0.518827	4.2523	0.000975513	0.00520134
EIF1AX	-0.518765	5.06995	0.00154566	0.00736883
ATP5G3	-0.518188	7.41818	0.000953728	0.00510079
SMURF2	-0.518183	4.73383	0.00200033	0.00897054
SKIV2L2	-0.517485	5.63901	0.000112349	0.00112809
AK4	-0.517156	6.20619	0.00105694	0.00548766
SPHK2	-0.516803	3.90438	0.000756718	0.0043069
UTP6	-0.516791	5.51136	0.000133357	0.00126529
MRPL22	-0.516624	3.78849	0.00202557	0.00906028
UBE2N	-0.516515	5.80861	0.000136054	0.00128178
CCDC43	-0.516149	4.206	0.000502685	0.00319593
BRF2	-0.516004	3.29188	0.00188913	0.00859152
HIGD1A	-0.515401	6.61494	0.000140262	0.00130656
VTA1	-0.514847	5.15014	0.000186332	0.00158103
DNM1L	-0.51412	6.20076	0.000117188	0.00115278
XPO4	-0.512871	4.42681	0.00213936	0.00945735
TMEM161B	-0.51265	4.09733	0.000623606	0.00374641
SFXN1	-0.512336	4.57681	0.00118923	0.00601081
TAF2	-0.512319	4.70681	0.000316681	0.00229739
CAPZA2	-0.512078	7.38791	0.000733907	0.00421711
ACTR8	-0.51174	4.95626	0.000548772	0.00341401
CMTM3	-0.511316	6.1094	0.000346203	0.00244522
NSL1	-0.511268	4.11761	0.000627734	0.00375862
MT-ND6	-0.510979	4.51305	0.000405744	0.00274631
RFK	-0.510784	4.74794	0.000314824	0.00228966
CDC23	-0.510502	4.73672	0.000333446	0.00237643
METTL16	-0.510219	3.84902	0.00093223	0.00502606
PTBP1	-0.510194	7.0453	0.00014978	0.0013666
GSR	-0.509388	6.77948	0.000920457	0.00498113
KLHL18	-0.50896	4.56855	0.00159084	0.00753184
ABRACL	-0.508887	5.43741	0.000174911	0.00151334
SNX12	-0.508731	5.68119	0.000142562	0.0013209
NUP43	-0.508703	4.2036	0.000745786	0.00426529
SLC30A9	-0.508524	5.44663	0.000296506	0.00218922
TUBG1	-0.508348	4.73706	0.0015157	0.00724985
PTP4A1	-0.508082	6.51579	0.00054513	0.00339866
SERPINB8	-0.507951	5.4816	0.00105202	0.00547657
ATP5F1	-0.507861	7.05561	0.000257318	0.00198083
PTER	-0.507125	3.97133	0.000858181	0.00474004
DNAJC8	-0.506813	6.27062	0.000432431	0.00287659
POLR3K	-0.506423	3.45139	0.00181311	0.00832674
PLCG2	-0.505698	5.40492	0.00032713	0.00234481
POP4	-0.50543	4.68015	0.00039192	0.00267932
MCM5	-0.50538	5.19697	0.00107374	0.00555444
G3BP1	-0.504979	7.32952	0.000409312	0.00276569
PPIA	-0.504478	8.88674	0.00111276	0.00571064
PTPN22	-0.504331	4.29871	0.000609962	0.00367882
PRKAA1	-0.504158	6.07346	0.00126562	0.00631066
CIAPIN1	-0.504055	4.98627	0.000297863	0.00219663
C3orf58	-0.503847	3.42359	0.0020237	0.0090543
SLC25A40	-0.501803	6.15692	0.000795347	0.00447547
LDHB	-0.501134	7.66029	0.00045988	0.00300889
DHRS4	-0.501015	4.33781	0.000767658	0.00435633
RP11-277L2.3	-0.500952	7.42156	0.000927845	0.00500708
AARS	-0.500234	5.73327	0.00132877	0.00655967
LARP4	-0.500059	5.86436	0.000178724	0.00153715
DBI	-0.499887	8.15376	0.000466199	0.00303534
TIMM23	-0.499741	4.16025	0.000792836	0.00446325
PSMC1	-0.499595	6.0448	0.00117817	0.00596704
RAP2B	-0.499556	4.77832	0.00136499	0.00670422
ATG4C	-0.499333	3.86845	0.00115246	0.00586779
RPRD2	-0.498061	4.70147	0.000501623	0.00319385
RNF25	-0.497885	3.54444	0.001885	0.00858624
ZFYVE16	-0.497816	7.40885	0.00073815	0.00423449
FTSJ3	-0.497587	5.05175	0.000333411	0.00237643
AK2	-0.497363	6.07456	0.000188166	0.00159391
SLC3A2	-0.496899	7.88072	0.00226558	0.00988216
SLTM	-0.496626	6.14146	0.000214952	0.00175413
ILF3	-0.496521	6.84393	0.000187205	0.00158654
HAVCR2	-0.496123	7.46324	0.00101644	0.00534395
PES1	-0.495582	5.05609	0.000351921	0.00247585
DHRS4L2	-0.495306	4.52322	0.00101669	0.00534395
DTD1	-0.494492	3.56667	0.00196545	0.00885982
CTTN	-0.493922	6.03833	0.000209545	0.00172051
APOA1BP	-0.493581	4.42029	0.000700826	0.00407689
PARN	-0.493288	4.85995	0.000449107	0.00295808
VPS26A	-0.493073	6.41922	0.000543778	0.0033944
UBE2D4	-0.492597	3.63667	0.00185046	0.00845329
GLRX5	-0.491899	3.62469	0.00193533	0.0087581
MCPH1	-0.491248	3.71123	0.00172206	0.00799061
DYNLL1	-0.491204	6.92687	0.000377582	0.00260545
KIAA1430	-0.490974	4.13149	0.00101732	0.00534395
ZC3H15	-0.490763	5.46592	0.000286236	0.00213533
FAM208A	-0.490049	6.07889	0.000232738	0.00184893
PXK	-0.489838	4.62951	0.000626047	0.00375369
MRPL35	-0.489828	4.79739	0.00126971	0.00632384
GS1-251I9.4	-0.489685	3.74725	0.00169649	0.0079121
ITGB2-AS1	-0.488654	3.60243	0.00227724	0.00992057
IMPACT	-0.488494	4.33657	0.000867564	0.00477517
ZNF664	-0.487992	5.59082	0.000281389	0.00210642
SLC35B4	-0.487491	4.7423	0.000586656	0.00357806
ACTR3	-0.487478	9.33436	0.00110546	0.00568495
EHD4	-0.487217	6.67548	0.000315208	0.00229053
STAG1	-0.487216	5.01529	0.000548687	0.00341401
ASH2L	-0.487015	4.95719	0.000483805	0.00311925
COMT	-0.486919	6.08902	0.000252711	0.00195489
ARPC5L	-0.486856	4.7431	0.000606528	0.00366447
ATPAF2	-0.48678	4.61716	0.000672682	0.00396627
FAM98B	-0.486379	3.98482	0.0013171	0.00651687
PRDX3	-0.486123	7.64707	0.000674425	0.00397463
SLC43A3	-0.486086	7.14457	0.000854241	0.0047288
M6PR	-0.485716	8.57381	0.000820108	0.00458799
TCERG1	-0.48543	4.99524	0.00145609	0.00702814
WBSCR16	-0.485093	3.70794	0.00197598	0.00888823
RPF1	-0.485006	4.4534	0.000895692	0.0048836
COPS6	-0.484953	5.05085	0.000614907	0.00370271
PSMA3	-0.484902	6.72222	0.000250024	0.00193841
PTRH2	-0.484892	3.70173	0.00199152	0.00894255
SLC35A4	-0.484683	5.99836	0.000273783	0.00206808
RBM18	-0.484462	4.77643	0.000614988	0.00370271
EPT1	-0.483866	5.15982	0.00117436	0.0059547
HCCS	-0.48385	4.60109	0.000738052	0.00423449
CRYBG3	-0.483708	4.79938	0.000613536	0.00369781
ACOT2	-0.483514	4.47086	0.00085883	0.00474212
ASNA1	-0.482647	5.81628	0.000302579	0.00222011
TBCB	-0.482434	4.87515	0.000591745	0.00359892
SEPHS1	-0.482138	4.23646	0.00111935	0.00573768
DENR	-0.481322	5.54817	0.000349749	0.00246326
DPAGT1	-0.481089	5.04493	0.000525509	0.00330957
TCTN3	-0.480862	4.75647	0.000687309	0.00402695
SYNJ1	-0.480668	4.61685	0.000788217	0.00444644
GALNT1	-0.480384	6.54209	0.000868222	0.00477729
NIN	-0.479923	6.4243	0.000299353	0.00220388
RMDN1	-0.479577	4.56109	0.000857943	0.00474004
MFSD11	-0.479277	4.90062	0.000944607	0.00507077
FBXO28	-0.478851	5.48819	0.000394387	0.00269044
PPP1R8	-0.47746	4.87368	0.0006766	0.00398532
DBT	-0.477307	3.83175	0.00199455	0.00895151
OLA1	-0.477142	5.41541	0.000437814	0.00289687
SH2B3	-0.476464	6.65425	0.000320165	0.00231493
TRIM22	-0.476428	6.81845	0.00084946	0.00471284
PGAM1	-0.475807	6.75093	0.000416948	0.00280363
TMEM57	-0.475566	4.53887	0.00142147	0.0068978
OGDH	-0.474964	7.63595	0.000750999	0.00428557
ACP1	-0.474827	5.34711	0.000490561	0.00314879
SRSF3	-0.474412	6.89825	0.000887284	0.00485371
DDX27	-0.474272	4.9734	0.000672666	0.00396627
MRPL54	-0.473992	4.14898	0.00212125	0.00939405
TACO1	-0.473989	3.79393	0.00224867	0.0098281
KIAA1429	-0.4736	5.25023	0.000547089	0.003406
ZDHHC6	-0.472708	5.50215	0.000853951	0.0047287
METTL17	-0.472656	4.45674	0.0011252	0.00576089
SLC25A30	-0.472286	5.00989	0.000679311	0.00399587
KIAA0100	-0.47183	7.90449	0.000841046	0.0046766
PPP2R4	-0.471819	7.12652	0.000687637	0.00402713
ARMC1	-0.469842	4.59258	0.00105092	0.00547412
ERGIC2	-0.46975	4.69948	0.000957679	0.00511724
ATXN10	-0.469507	5.12272	0.000662186	0.00391367
MFN2	-0.469433	6.72499	0.000459612	0.00300889
PICALM	-0.469335	8.28881	0.00197687	0.00888823
ATP5B	-0.469233	9.28462	0.00165809	0.00777474
SMPD4	-0.468811	4.84414	0.00188744	0.00859152
TXNL1	-0.468799	5.93001	0.000577261	0.00354181
USMG5	-0.468586	5.81892	0.000528127	0.00332244
DPM2	-0.468584	4.31011	0.00142706	0.00691217
PIK3R1	-0.468415	5.11181	0.000694439	0.00405021
PSMD7	-0.467916	6.72487	0.000408666	0.00276291
REXO4	-0.467545	4.2522	0.00161843	0.00763406
FUS	-0.467454	7.30558	0.000624882	0.00375059
DDX58	-0.466702	5.11312	0.00168075	0.00786314
FHL3	-0.466354	4.13994	0.00178923	0.00824505
NBPF1	-0.465473	4.28035	0.00159066	0.00753184
PTMA	-0.465314	8.01946	0.00105673	0.00548766
VPS41	-0.46523	6.53774	0.000456262	0.00299387
CD81	-0.464742	9.00161	0.00164781	0.00774324
TBL1XR1	-0.464369	6.06764	0.000487104	0.00313298
SLC25A32	-0.46436	4.74533	0.00105518	0.00548766
NELFCD	-0.464225	4.45758	0.00137424	0.00673325
MFF	-0.463904	5.34491	0.0012815	0.0063734
ARHGAP4	-0.463689	4.90358	0.000940108	0.00505732
EIF2B1	-0.463065	4.8432	0.000999236	0.0052876
MTDH	-0.462101	7.16492	0.000649319	0.00385204
SBDSP1	-0.461881	4.10189	0.00205432	0.00915831
ISG20L2	-0.461725	4.78943	0.00108026	0.00558011
PSMD12	-0.461571	6.05911	0.000530174	0.00333291
VDAC3	-0.4615	6.35747	0.000508222	0.00321936
PPIB	-0.461057	7.60998	0.000915484	0.00496086
MTMR6	-0.460969	6.27247	0.000755979	0.0043069
ASCC3	-0.460889	5.82898	0.000642147	0.00382186
LONP1	-0.460838	6.5504	0.000594035	0.00360654
YBX1	-0.46065	8.87651	0.00170782	0.0079479
NFYC	-0.460346	5.11826	0.00103062	0.00539263
ARHGEF3	-0.460271	4.71895	0.00120779	0.00608869
FRMD4B	-0.46027	5.00139	0.000943972	0.00507001
RP2	-0.460076	6.29378	0.00169494	0.00790738
HAUS2	-0.459987	4.96364	0.000976837	0.0052068
ABCC10	-0.459866	4.9455	0.000999971	0.00528955
GNAI3	-0.459571	6.6739	0.00140888	0.00685036
MRPL17	-0.459239	4.44696	0.00190675	0.00865356
TGFBRAP1	-0.458821	4.78553	0.00116834	0.00592939
SNRPC	-0.458541	5.13314	0.000879914	0.00482651
HSPA14	-0.458382	4.311	0.0018036	0.00830028
UQCC	-0.457973	5.15481	0.000883361	0.0048375
COX15	-0.457111	5.16929	0.000887417	0.00485371
POMP	-0.456718	7.1439	0.00101159	0.00532834
DDX39A	-0.456693	5.5301	0.000907387	0.00493652
BLOC1S2	-0.4564	6.19169	0.000595336	0.00361065
LARP7	-0.45621	5.20813	0.000893753	0.00487609
NDUFA9	-0.4561	4.66845	0.0013731	0.00673325
EIF4E	-0.455475	4.96513	0.00110314	0.00567638
BOD1L1	-0.455471	5.56008	0.000718935	0.0041537
EIF5A	-0.455428	7.99169	0.00132236	0.00653919
DDOST	-0.454496	7.47146	0.000992986	0.00526864
FAM175B	-0.454449	5.20757	0.000926597	0.00500345
VMA21	-0.452645	4.29285	0.0021105	0.00935358
PSMD5	-0.451406	5.12012	0.00107476	0.00555663
CLCN3	-0.449579	5.8109	0.000757764	0.00431144
SF3B4	-0.449527	5.38727	0.000937331	0.00504574
ECHDC1	-0.44896	5.75185	0.00095016	0.0050948
NAE1	-0.448046	4.45418	0.00201859	0.00903609
SLC38A6	-0.447631	5.27433	0.00111454	0.00571809
RRP1	-0.447394	4.63712	0.00176599	0.00816176
SLC9A6	-0.446985	5.29798	0.001147	0.00584666
IL17RA	-0.446335	7.55256	0.00128645	0.00638705
ARPC4	-0.446282	6.73191	0.000744385	0.00426042
CYB561D2	-0.446089	4.61643	0.00181754	0.00834014
ERMP1	-0.446076	4.41863	0.00219518	0.00965012
NCSTN	-0.445901	7.4086	0.00119084	0.00601545
IDH3B	-0.445782	5.51041	0.000951052	0.0050948
AP3D1	-0.445709	7.06498	0.000933796	0.00503138
TTC37	-0.445384	6.04322	0.000819551	0.00458643
ANAPC7	-0.445133	4.63049	0.00184686	0.0084457
ATP6V0A2	-0.444635	5.34271	0.00110721	0.00569228
HNRNPA3	-0.443048	7.22921	0.00112749	0.00576583
MOB4	-0.441421	5.01159	0.00150218	0.00720115
TMCO1	-0.441025	5.80178	0.000952723	0.00509702
PDHB	-0.440948	5.6544	0.00098362	0.00523012
LRRC58	-0.439418	5.55992	0.00108876	0.00561899
ERLIN2	-0.438963	4.65456	0.00210397	0.00933415
TTYH3	-0.438639	8.13527	0.00225572	0.00984408
PMPCA	-0.437994	4.7775	0.00194089	0.00877747
DHX30	-0.437975	5.67191	0.00105673	0.00548766
GOSR1	-0.437682	5.40299	0.00125317	0.00626659
GLE1	-0.437352	5.60282	0.00111088	0.00570468
DDX60	-0.437115	5.45895	0.0013713	0.00673325
HDAC2	-0.436952	6.18942	0.00100902	0.00531956
MRPL51	-0.436939	5.48015	0.00122778	0.00616621
TMED2	-0.436285	7.20249	0.00131451	0.00651148
NDUFB6	-0.436074	5.18224	0.00152198	0.00727585
DOCK7	-0.435188	5.18919	0.00155388	0.0073999
KCNAB2	-0.43492	6.93408	0.00133342	0.00657892
TAF9	-0.43477	5.5558	0.00122741	0.00616613
STX3	-0.434721	5.64258	0.0011759	0.00596061
CCDC57	-0.434152	4.97392	0.00210128	0.00932697
NDUFA5	-0.434143	5.15593	0.00160427	0.0075755
STX7	-0.43405	6.53744	0.00106244	0.00551064
ZNF106	-0.4324	7.02283	0.00128451	0.0063829
NACC1	-0.432227	6.37986	0.00112375	0.00575516
SEC23B	-0.43202	6.90933	0.00120502	0.0060765
STT3A	-0.431774	7.03936	0.0014676	0.00707036
POM121	-0.431548	5.19951	0.00167849	0.00785765
RNF185	-0.429948	5.75018	0.00159664	0.00755176
TSC1	-0.429357	4.96972	0.00205744	0.00916987
CSNK1G1	-0.429156	4.9131	0.00216967	0.00955488
CD47	-0.427419	7.39939	0.00216031	0.00952577
SCAMP2	-0.427249	6.81243	0.00126877	0.00632273
ANXA4	-0.427076	6.05462	0.00133472	0.00658345
LAMTOR1	-0.426957	6.2832	0.00129969	0.00644359
SNX3	-0.426224	7.47075	0.00202159	0.00904719
LST1	-0.424789	6.51508	0.00136285	0.00669749
TNPO1	-0.422767	7.39548	0.00209419	0.00931215
IFI35	-0.42246	6.27533	0.00148049	0.00712257
NEMF	-0.420308	5.69827	0.00165595	0.00777
ECHS1	-0.420185	5.73586	0.0016571	0.00777221
WIPF1	-0.419182	7.34943	0.00223194	0.00976972
PPHLN1	-0.418078	5.35478	0.00211575	0.00937445
PIK3C3	-0.417907	5.39122	0.00209326	0.00931205
CBR1	-0.417566	5.63761	0.00225006	0.0098317
TRRAP	-0.416529	5.97191	0.00177819	0.00820726
IARS2	-0.415756	6.69062	0.00166714	0.00780874
PI4KA	-0.413533	6.7694	0.00177343	0.00819182
DHX38	-0.412586	5.8614	0.00197096	0.00887764
SDHB	-0.412343	6.63581	0.0018466	0.0084457
ASXL2	-0.411598	5.79889	0.00205108	0.00915087
DCTN1	-0.411445	6.12032	0.00197392	0.00888415
DDX46	-0.41136	5.85259	0.00203084	0.00907692
TUFM	-0.409971	6.52729	0.00197145	0.00887764
GTF3C2	-0.40986	5.97072	0.00208218	0.0092706
PSMB5	-0.407556	5.93514	0.00222005	0.00973237
SRSF1	-0.404726	6.58354	0.00224711	0.00982376
PSMB1	-0.403764	6.7294	0.00226479	0.00988115
OGT	0.405167	6.53727	0.00223102	0.00976816
IRF2BP2	0.405305	6.4742	0.00222331	0.00974423
TMED4	0.408121	6.13915	0.0021305	0.00943018
USP33	0.412675	6.46341	0.00186655	0.00851335
ZFAND3	0.413764	6.27161	0.0018196	0.00834653
FAM65A	0.414202	6.25314	0.00182247	0.00835397
C17orf62	0.41512	7.2001	0.00222792	0.00975702
AMPD2	0.415454	6.52577	0.00170298	0.00793597
CES1	0.415568	6.55217	0.00174643	0.00809076
CTBP2	0.4166	5.36842	0.00215985	0.00952577
UBL3	0.41685	6.9154	0.00179162	0.00825387
RBM6	0.417838	6.00991	0.00170509	0.00794367
BTAF1	0.420874	6.28409	0.00177967	0.0082119
CD99L2	0.421631	5.8803	0.0015635	0.00743449
FAM20C	0.421645	6.46943	0.00146494	0.00706147
TMEM219	0.423101	6.3635	0.00143696	0.00695162
USP15	0.424052	7.15038	0.00172038	0.0079871
SLC12A7	0.424747	6.39543	0.00138177	0.00675038
TMEM206	0.425277	5.56819	0.0015617	0.00742897
SMURF1	0.425713	5.38827	0.00170671	0.00794493
N4BP1	0.426373	7.35501	0.00185459	0.00846769
PCGF3	0.428276	5.59039	0.00141552	0.0068766
SIK2	0.429071	5.61899	0.00136184	0.00669612
SRSF4	0.429178	6.32445	0.00121743	0.00612129
[truncated: 1,995 more rows]
