# Supplementary material for: An acidic microenvironment in Tuberculosis increases extracellular matrix degradation by regulating macrophage inflammatory responses
Source: PLoS Pathog. 2023 Jul 7;19(7):e1011495. doi: 10.1371/journal.ppat.1011495 (PMC10355421; doi:10.1371/journal.ppat.1011495)
Supplement: S2 Dataset — (XLSX) [file ppat.1011495.s006.xlsx]

## Sheet: Acidosis (Unifected) Up
NAME	DESCRIPTION	SIZE	NOM p-val	FDR q-val	FWER p-val	RANK AT MAX	LEADING EDGE
None

## Sheet: Acidosis (Uninfected) Down
NAME	DESCRIPTION	SIZE	NOM p-val	FDR q-val	FWER p-val	RANK AT MAX	LEADING EDGE
R-HSA-69242	S Phase	122	0	0	0	3043	tags=58%, list=18%, signal=70%
R-HSA-69306	DNA Replication	101	0	0	0	3109	tags=65%, list=18%, signal=79%
R-HSA-69002	DNA Replication Pre-Initiation	78	0	0	0	3109	tags=68%, list=18%, signal=82%
R-HSA-68874	M/G1 Transition	78	0	0	0	3109	tags=68%, list=18%, signal=82%
R-HSA-69239	Synthesis of DNA	94	0	0	0	3043	tags=63%, list=18%, signal=76%
R-HSA-68867	Assembly of the pre-replicative complex	64	0	0	0	3109	tags=66%, list=18%, signal=80%
R-HSA-69481	G2/M Checkpoints	138	0	0	0	2312	tags=46%, list=13%, signal=53%
R-HSA-69304	Regulation of DNA replication	72	0	0	0	3109	tags=63%, list=18%, signal=76%
R-HSA-453279	Mitotic G1-G1/S phases	134	0	0	0	3779	tags=63%, list=22%, signal=80%
R-HSA-69206	G1/S Transition	110	0	0	0	3043	tags=59%, list=18%, signal=71%
R-HSA-2467813	Separation of Sister Chromatids	167	0	0	0	3771	tags=52%, list=22%, signal=66%
R-HSA-8852276	The role of GTSE1 in G2/M progression after G2 checkpoint	67	0	0	0	2312	tags=54%, list=13%, signal=62%
R-HSA-6790901	rRNA modification in the nucleus and cytosol	56	0	0	0	2951	tags=68%, list=17%, signal=82%
R-HSA-68882	Mitotic Anaphase	175	0	0	0	3771	tags=52%, list=22%, signal=66%
R-HSA-176187	Activation of ATR in response to replication stress	37	0	0	0	2963	tags=65%, list=17%, signal=78%
R-HSA-2555396	Mitotic Metaphase and Anaphase	176	0	0	0	3771	tags=52%, list=22%, signal=66%
R-HSA-69202	Cyclin E associated events during G1/S transition	67	0	0	0	3303	tags=60%, list=19%, signal=73%
R-HSA-5610783	Degradation of GLI2 by the proteasome	54	0	0	0	3712	tags=59%, list=21%, signal=75%
R-HSA-68827	CDT1 association with the CDC6:ORC:origin complex	55	0	0	0	3043	tags=60%, list=18%, signal=73%
R-HSA-69052	Switching of origins to a post-replicative state	67	0	0	0	3043	tags=60%, list=18%, signal=72%
R-HSA-5676590	NIK-->noncanonical NF-kB signaling	55	0	0	0	3677	tags=60%, list=21%, signal=76%
R-HSA-69601	Ubiquitin Mediated Degradation of Phosphorylated Cdc25A	49	0	0	0	3677	tags=65%, list=21%, signal=83%
R-HSA-69656	Cyclin A:Cdk2-associated events at S phase entry	68	0	0	0	3303	tags=57%, list=19%, signal=71%
R-HSA-68949	Orc1 removal from chromatin	67	0	0	0	3043	tags=60%, list=18%, signal=72%
R-HSA-69300	Removal of licensing factors from origins	69	0	0	0	3043	tags=61%, list=18%, signal=74%
R-HSA-75815	Ubiquitin-dependent degradation of Cyclin D	47	0	0	0	2743	tags=60%, list=16%, signal=71%
R-HSA-211733	Regulation of activated PAK-2p34 by proteasome mediated degradation	46	0	0	0	3677	tags=67%, list=21%, signal=85%
R-HSA-450531	Regulation of mRNA stability by proteins that bind AU-rich elements	80	0	0	0	2769	tags=56%, list=16%, signal=67%
R-HSA-69278	Cell Cycle, Mitotic	436	0	0	0	3599	tags=45%, list=21%, signal=55%
R-HSA-169911	Regulation of Apoptosis	47	0	0	0	2743	tags=60%, list=16%, signal=71%
R-HSA-5610780	Degradation of GLI1 by the proteasome	55	0	0	0	3712	tags=60%, list=21%, signal=76%
R-HSA-69017	CDK-mediated phosphorylation and removal of Cdc6	47	0	0	0	2743	tags=57%, list=16%, signal=68%
R-HSA-180534	Vpu mediated degradation of CD4	48	0	0	0	3677	tags=63%, list=21%, signal=79%
R-HSA-69620	Cell Cycle Checkpoints	170	0	0	0	2312	tags=42%, list=13%, signal=48%
R-HSA-69190	DNA strand elongation	32	0	0	0	1471	tags=63%, list=8%, signal=68%
R-HSA-69229	Ubiquitin-dependent degradation of Cyclin D1	47	0	0	0	2743	tags=60%, list=16%, signal=71%
R-HSA-350562	Regulation of ornithine decarboxylase (ODC)	47	0	0	0	2743	tags=60%, list=16%, signal=71%
R-HSA-69610	p53-Independent DNA Damage Response	49	0	0	0	3677	tags=65%, list=21%, signal=83%
R-HSA-180585	Vif-mediated degradation of APOBEC3G	49	0	0	0	3712	tags=67%, list=21%, signal=85%
R-HSA-5368287	Mitochondrial translation	87	0	0	0	4211	tags=64%, list=24%, signal=85%
R-HSA-1268020	Mitochondrial protein import	52	0	0	0	2134	tags=52%, list=12%, signal=59%
R-HSA-69541	Stabilization of p53	51	0	0	0	3677	tags=63%, list=21%, signal=79%
R-HSA-174184	Cdc20:Phospho-APC/C mediated degradation of Cyclin A	68	0	0	0	3677	tags=57%, list=21%, signal=72%
R-HSA-69613	p53-Independent G1/S DNA damage checkpoint	49	0	0	0	3677	tags=65%, list=21%, signal=83%
R-HSA-1169091	Activation of NF-kappaB in B cells	62	0	0	0	3729	tags=58%, list=21%, signal=74%
R-HSA-5389840	Mitochondrial translation elongation	81	0	0	0	4211	tags=64%, list=24%, signal=84%
R-HSA-349425	Autodegradation of the E3 ubiquitin ligase COP1	48	0	0	0	3677	tags=65%, list=21%, signal=82%
R-HSA-68962	Activation of the pre-replicative complex	29	0	0	0	2963	tags=76%, list=17%, signal=91%
R-HSA-5607761	Dectin-1 mediated noncanonical NF-kB signaling	56	0	0	0	3677	tags=59%, list=21%, signal=75%
R-HSA-5362768	Hh mutants that don't undergo autocatalytic processing are degraded by ERAD	51	0	0	0	3677	tags=61%, list=21%, signal=77%
R-HSA-450408	AUF1 (hnRNP D0) binds and destabilizes mRNA	50	0	0	0	2769	tags=60%, list=16%, signal=71%
R-HSA-5419276	Mitochondrial translation termination	81	0	0	0	4211	tags=64%, list=24%, signal=84%
R-HSA-5607764	CLEC7A (Dectin-1) signaling	94	0	0	0	3729	tags=50%, list=21%, signal=63%
R-HSA-1236978	Cross-presentation of soluble exogenous antigens (endosomes)	44	0	0	0	2743	tags=64%, list=16%, signal=75%
R-HSA-174154	APC/C:Cdc20 mediated degradation of Securin	63	0	0	0	3677	tags=57%, list=21%, signal=72%
R-HSA-187577	SCF(Skp2)-mediated degradation of p27/p21	58	0	0	0	3043	tags=57%, list=18%, signal=69%
R-HSA-4641258	Degradation of DVL	52	0	0	0	3712	tags=60%, list=21%, signal=76%
R-HSA-5368286	Mitochondrial translation initiation	81	0	0	0	4211	tags=62%, list=24%, signal=81%
R-HSA-176408	Regulation of APC/C activators between G1/S and early anaphase	76	0	0	0	3753	tags=53%, list=22%, signal=67%
R-HSA-5610785	GLI3 is processed to GLI3R by the proteasome	55	0	0	0	3712	tags=58%, list=21%, signal=74%
R-HSA-174084	Autodegradation of Cdh1 by Cdh1:APC/C	61	0	0	0	3303	tags=54%, list=19%, signal=67%
R-HSA-174178	APC/C:Cdh1 mediated degradation of Cdc20 and other APC/C:Cdh1 targeted proteins in late mitosis/early G1	68	0	0	0	3677	tags=54%, list=21%, signal=69%
R-HSA-176814	Activation of APC/C and APC/C:Cdc20 mediated degradation of mitotic proteins	72	0	0	0	3677	tags=54%, list=21%, signal=68%
R-HSA-72306	tRNA processing	97	0	0	0	3585	tags=53%, list=21%, signal=66%
R-HSA-174113	SCF-beta-TrCP mediated degradation of Emi1	51	0	0	0	3753	tags=61%, list=22%, signal=77%
R-HSA-69275	G2/M Transition	171	0	0	0	3726	tags=44%, list=21%, signal=56%
R-HSA-5358346	Hedgehog ligand biogenesis	57	0	0	0	3677	tags=58%, list=21%, signal=73%
R-HSA-72312	rRNA processing	175	0	0	0	2951	tags=37%, list=17%, signal=44%
R-HSA-72203	Processing of Capped Intron-Containing Pre-mRNA	184	0	0	0	4397	tags=51%, list=25%, signal=67%
R-HSA-453274	Mitotic G2-G2/M phases	173	0	0	0	3726	tags=45%, list=21%, signal=57%
R-HSA-379724	tRNA Aminoacylation	42	0	0	0	3198	tags=52%, list=18%, signal=64%
R-HSA-6782315	tRNA modification in the nucleus and cytosol	37	0	0	0	3531	tags=57%, list=20%, signal=71%
R-HSA-5387390	Hh mutants abrogate ligand secretion	52	0	0	0	3677	tags=60%, list=21%, signal=75%
R-HSA-162909	Host Interactions of HIV factors	119	0	0	0	3860	tags=55%, list=22%, signal=71%
R-HSA-176409	APC/C:Cdc20 mediated degradation of mitotic proteins	71	0	0	0	3677	tags=55%, list=21%, signal=69%
R-HSA-179419	APC:Cdc20 mediated degradation of cell cycle proteins prior to satisfation of the cell cycle checkpoint	69	0	0	0	3677	tags=57%, list=21%, signal=71%
R-HSA-4641257	Degradation of AXIN	50	0	0	0	3677	tags=60%, list=21%, signal=76%
R-HSA-72163	mRNA Splicing - Major Pathway	132	0	0	0	4374	tags=50%, list=25%, signal=66%
R-HSA-68886	M Phase	253	0	0	0	3771	tags=47%, list=22%, signal=59%
R-HSA-1236974	ER-Phagosome pathway	60	0	0	0	3677	tags=60%, list=21%, signal=76%
R-HSA-163200	Respiratory electron transport, ATP synthesis by chemiosmotic coupling, and heat production by uncoupling proteins.	119	0	0	0	3739	tags=46%, list=22%, signal=59%
R-HSA-202424	Downstream TCR signaling	87	0	0	0	3729	tags=44%, list=21%, signal=55%
R-HSA-5693579	Homologous DNA Pairing and Strand Exchange	42	0	0	0	2886	tags=50%, list=17%, signal=60%
R-HSA-5685942	HDR through Homologous Recombination (HRR)	63	0	2.25353e-05	0.001	3072	tags=44%, list=18%, signal=54%
R-HSA-72172	mRNA Splicing	139	0	2.22702e-05	0.001	4397	tags=49%, list=25%, signal=65%
R-HSA-174143	APC/C-mediated degradation of cell cycle proteins	82	0	2.20112e-05	0.001	3753	tags=50%, list=22%, signal=64%
R-HSA-5663220	RHO GTPases Activate Formins	119	0	4.31888e-05	0.002	3571	tags=45%, list=21%, signal=57%
R-HSA-389958	Cooperation of Prefoldin and TriC/CCT in actin and tubulin folding	27	0	4.2698e-05	0.002	2290	tags=63%, list=13%, signal=72%
R-HSA-191273	Cholesterol biosynthesis	21	0	4.22182e-05	0.002	2317	tags=71%, list=13%, signal=82%
R-HSA-351202	Metabolism of polyamines	74	0	4.17492e-05	0.002	2743	tags=50%, list=16%, signal=59%
R-HSA-453276	Regulation of mitotic cell cycle	82	0	4.12904e-05	0.002	3753	tags=50%, list=22%, signal=64%
R-HSA-2500257	Resolution of Sister Chromatid Cohesion	107	0	4.08416e-05	0.002	3771	tags=49%, list=22%, signal=62%
R-HSA-611105	Respiratory electron transport	97	0	4.04024e-05	0.002	4996	tags=59%, list=29%, signal=82%
R-HSA-1428517	The citric acid (TCA) cycle and respiratory electron transport	160	0	3.99726e-05	0.002	3739	tags=48%, list=22%, signal=61%
R-HSA-202403	TCR signaling	103	0	3.95518e-05	0.002	2743	tags=36%, list=16%, signal=42%
R-HSA-162906	HIV Infection	204	0	3.91398e-05	0.002	3860	tags=43%, list=22%, signal=55%
R-HSA-4086400	PCP/CE pathway	84	0	3.87363e-05	0.002	3677	tags=52%, list=21%, signal=66%
R-HSA-5658442	Regulation of RAS by GAPs	63	0	3.83411e-05	0.002	3712	tags=57%, list=21%, signal=72%
R-HSA-389957	Prefoldin mediated transfer of substrate to CCT/TriC	25	0	3.79538e-05	0.002	2290	tags=64%, list=13%, signal=74%
R-HSA-5685938	HDR through Single Strand Annealing (SSA)	37	0	3.75742e-05	0.002	3559	tags=49%, list=21%, signal=61%
R-HSA-180786	Extension of Telomeres	27	0	3.72022e-05	0.002	2902	tags=63%, list=17%, signal=75%
R-HSA-68877	Mitotic Prometaphase	115	0	5.6042e-05	0.003	3771	tags=47%, list=22%, signal=60%
R-HSA-6791226	Major pathway of rRNA processing in the nucleolus and cytosol	161	0	5.54979e-05	0.003	2951	tags=34%, list=17%, signal=41%
R-HSA-1236975	Antigen processing-Cross presentation	75	0	5.49643e-05	0.003	3043	tags=49%, list=18%, signal=60%
R-HSA-5621481	C-type lectin receptors (CLRs)	115	0	5.44408e-05	0.003	2801	tags=41%, list=16%, signal=48%
R-HSA-5696399	Global Genome Nucleotide Excision Repair (GG-NER)	80	0	5.39272e-05	0.003	4954	tags=56%, list=29%, signal=78%
R-HSA-389960	Formation of tubulin folding intermediates by CCT/TriC	20	0	5.34232e-05	0.003	995	tags=60%, list=6%, signal=64%
R-HSA-5693616	Presynaptic phase of homologous DNA pairing and strand exchange	39	0	0.000105698	0.006	2886	tags=46%, list=17%, signal=55%
R-HSA-72165	mRNA Splicing - Minor Pathway	50	0	0.000122148	0.007	4397	tags=50%, list=25%, signal=67%
R-HSA-4608870	Asymmetric localization of PCP proteins	60	0	0.000121038	0.007	3677	tags=58%, list=21%, signal=74%
R-HSA-174417	Telomere C-strand (Lagging Strand) Synthesis	22	0	0.000119947	0.007	2902	tags=64%, list=17%, signal=76%
R-HSA-2871837	FCERI mediated NF-kB activation	79	0	0.000118876	0.007	2743	tags=42%, list=16%, signal=49%
R-HSA-5668541	TNFR2 non-canonical NF-kB pathway	85	0	0.000117824	0.007	2743	tags=44%, list=16%, signal=51%
R-HSA-73857	RNA Polymerase II Transcription	116	0	0.000180171	0.011	4329	tags=38%, list=25%, signal=50%
R-HSA-69563	p53-Dependent G1 DNA Damage Response	60	0	0.000210634	0.013	3307	tags=57%, list=19%, signal=70%
R-HSA-1538133	G0 and Early G1	25	0	0.000225758	0.014	615	tags=32%, list=4%, signal=33%
R-HSA-379716	Cytosolic tRNA aminoacylation	24	0	0.000239861	0.015	3198	tags=63%, list=18%, signal=77%
R-HSA-69615	G1/S DNA Damage Checkpoints	62	0	0.000237828	0.015	3307	tags=56%, list=19%, signal=69%
R-HSA-71403	Citric acid cycle (TCA cycle)	19	0	0.000235829	0.015	3329	tags=79%, list=19%, signal=98%
R-HSA-69580	p53-Dependent G1/S DNA damage checkpoint	60	0	0.000249984	0.016	3307	tags=57%, list=19%, signal=70%
R-HSA-194441	Metabolism of non-coding RNA	23	0	0.000310659	0.02	3965	tags=65%, list=23%, signal=84%
R-HSA-5687128	MAPK6/MAPK4 signaling	79	0	0.000355217	0.023	2792	tags=43%, list=16%, signal=51%
R-HSA-5693538	Homology Directed Repair	109	0	0.000352329	0.023	2886	tags=35%, list=17%, signal=42%
R-HSA-5696397	Gap-filling DNA repair synthesis and ligation in GG-NER	23	0	0.000364257	0.024	1974	tags=39%, list=11%, signal=44%
R-HSA-6799198	Complex I biogenesis	55	0	0.000450776	0.03	5517	tags=64%, list=32%, signal=93%
R-HSA-6784531	tRNA processing in the nucleus	53	0	0.000624804	0.042	3860	tags=57%, list=22%, signal=73%
R-HSA-5651801	PCNA-Dependent Long Patch Base Excision Repair	19	0	0.000619884	0.042	1974	tags=47%, list=11%, signal=53%
R-HSA-5693568	Resolution of D-loop Structures through Holliday Junction Intermediates	31	0	0.000629391	0.043	4702	tags=74%, list=27%, signal=102%
R-HSA-5696398	Nucleotide Excision Repair	106	0	0.00065563	0.045	4954	tags=48%, list=29%, signal=67%
R-HSA-191859	snRNP Assembly	23	0	0.000708706	0.049	3965	tags=65%, list=23%, signal=84%
R-HSA-446353	Cell-extracellular matrix interactions	16	0	0.000703296	0.049	1374	tags=56%, list=8%, signal=61%
R-HSA-5693554	Resolution of D-loop Structures through Synthesis-Dependent Strand Annealing (SDSA)	26	0	0.000824368	0.058	3937	tags=69%, list=23%, signal=89%
R-HSA-69186	Lagging Strand Synthesis	20	0	0.000946421	0.066	2902	tags=60%, list=17%, signal=72%
R-HSA-162599	Late Phase of HIV Life Cycle	118	0	0.000939358	0.066	4570	tags=42%, list=26%, signal=57%
R-HSA-110320	Translesion Synthesis by POLH	19	0.00220264	0.00107291	0.074	2886	tags=47%, list=17%, signal=57%
R-HSA-5693532	DNA Double-Strand Break Repair	133	0	0.00110646	0.076	3672	tags=41%, list=21%, signal=51%
R-HSA-5693537	Resolution of D-Loop Structures	32	0	0.00120595	0.084	4702	tags=75%, list=27%, signal=103%
R-HSA-5357801	Programmed Cell Death	146	0	0.00121077	0.085	2818	tags=40%, list=16%, signal=47%
R-HSA-110373	Resolution of AP sites via the multiple-nucleotide patch replacement pathway	22	0	0.00136563	0.097	1974	tags=45%, list=11%, signal=51%
R-HSA-73886	Chromosome Maintenance	71	0	0.00138181	0.099	2906	tags=41%, list=17%, signal=49%
R-HSA-109688	Cleavage of Growing Transcript in the Termination Region	57	0	0.00138516	0.099	4329	tags=47%, list=25%, signal=63%
R-HSA-110314	Recognition of DNA damage by PCNA-containing replication complex	28	0	0.0013754	0.099	2886	tags=43%, list=17%, signal=51%
R-HSA-69205	G1/S-Specific Transcription	17	0	0.00147254	0.108	1471	tags=65%, list=8%, signal=71%
R-HSA-72202	Transport of Mature Transcript to Cytoplasm	68	0	0.00155125	0.115	4329	tags=57%, list=25%, signal=76%
R-HSA-390471	Association of TriC/CCT with target proteins during biosynthesis	36	0.00247525	0.00155328	0.116	995	tags=28%, list=6%, signal=29%
R-HSA-159236	Transport of Mature mRNA derived from an Intron-Containing Transcript	62	0	0.00159541	0.121	4329	tags=58%, list=25%, signal=77%
R-HSA-73894	DNA Repair	273	0	0.0015847	0.121	4778	tags=48%, list=28%, signal=65%
R-HSA-69273	Cyclin A/B1 associated events during G2/M transition	22	0	0.00157413	0.121	3726	tags=59%, list=21%, signal=75%
R-HSA-391251	Protein folding	80	0	0.00168667	0.128	1030	tags=26%, list=6%, signal=28%
R-HSA-73856	RNA Polymerase II Transcription Termination	57	0	0.00207916	0.157	4329	tags=47%, list=25%, signal=63%
R-HSA-73884	Base Excision Repair	34	0	0.00229985	0.174	1362	tags=32%, list=8%, signal=35%
R-HSA-389977	Post-chaperonin tubulin folding pathway	17	0	0.00234522	0.177	2018	tags=53%, list=12%, signal=60%
R-HSA-6783310	Fanconi Anemia Pathway	37	0	0.00238928	0.182	4702	tags=57%, list=27%, signal=78%
R-HSA-5693567	HDR through Homologous Recombination (HR) or Single Strand Annealing (SSA)	103	0	0.00246795	0.189	2886	tags=33%, list=17%, signal=39%
R-HSA-73933	Resolution of Abasic Sites (AP sites)	34	0	0.00249703	0.192	1362	tags=32%, list=8%, signal=35%
R-HSA-6796648	TP53 Regulates Transcription of DNA Repair Genes	58	0	0.00251707	0.195	4344	tags=40%, list=25%, signal=53%
R-HSA-1445148	Translocation of GLUT4 to the plasma membrane	64	0	0.00262818	0.206	2331	tags=38%, list=13%, signal=43%
R-HSA-163210	Formation of ATP by chemiosmotic coupling	18	0.00224215	0.00269426	0.213	3731	tags=67%, list=22%, signal=85%
R-HSA-73863	RNA Polymerase I Transcription Termination	29	0	0.00270024	0.214	3212	tags=48%, list=19%, signal=59%
R-HSA-177243	Interactions of Rev with host cellular proteins	32	0	0.00270674	0.216	4048	tags=72%, list=23%, signal=94%
R-HSA-113510	E2F mediated regulation of DNA replication	33	0	0.00288572	0.231	1471	tags=42%, list=8%, signal=46%
R-HSA-5696400	Dual Incision in GG-NER	37	0.0023753	0.00293552	0.235	3717	tags=43%, list=21%, signal=55%
R-HSA-5358508	Mismatch Repair	15	0	0.00321175	0.251	1305	tags=40%, list=8%, signal=43%
R-HSA-167172	Transcription of the HIV genome	61	0	0.00359159	0.283	5100	tags=38%, list=29%, signal=53%
R-HSA-1852241	Organelle biogenesis and maintenance	320	0	0.00357034	0.283	2901	tags=31%, list=17%, signal=36%
R-HSA-1655829	Regulation of cholesterol biosynthesis by SREBP (SREBF)	52	0	0.00361502	0.286	2511	tags=40%, list=14%, signal=47%
R-HSA-73772	RNA Polymerase I Promoter Escape	28	0	0.00406155	0.311	3212	tags=46%, list=19%, signal=57%
R-HSA-75067	Processing of Capped Intronless Pre-mRNA	24	0.00242718	0.00427718	0.328	3238	tags=42%, list=19%, signal=51%
R-HSA-450385	Butyrate Response Factor 1 (BRF1) binds and destabilizes mRNA	16	0.0022779	0.00468162	0.357	2471	tags=44%, list=14%, signal=51%
R-HSA-72086	mRNA Capping	27	0.00235294	0.00469694	0.36	4176	tags=41%, list=24%, signal=54%
R-HSA-2980766	Nuclear Envelope Breakdown	45	0.00275482	0.0046701	0.36	4048	tags=56%, list=23%, signal=72%
R-HSA-6781827	Transcription-Coupled Nucleotide Excision Repair (TC-NER)	74	0	0.00477755	0.37	4904	tags=45%, list=28%, signal=62%
R-HSA-167169	HIV Transcription Elongation	39	0.00243902	0.00510887	0.391	4176	tags=36%, list=24%, signal=47%
R-HSA-3108232	SUMO E3 ligases SUMOylate target proteins	90	0	0.00509176	0.391	5028	tags=53%, list=29%, signal=75%
R-HSA-165054	Rev-mediated nuclear export of HIV RNA	30	0	0.00526257	0.407	4048	tags=73%, list=23%, signal=95%
R-HSA-167246	Tat-mediated elongation of the HIV-1 transcript	39	0	0.00561388	0.429	4176	tags=36%, list=24%, signal=47%
R-HSA-167152	Formation of HIV elongation complex in the absence of HIV Tat	41	0.00530504	0.00559341	0.43	5100	tags=41%, list=29%, signal=59%
R-HSA-2990846	SUMOylation	95	0	0.0056961	0.436	5028	tags=54%, list=29%, signal=75%
R-HSA-168276	NS1 Mediated Effects on Host Pathways	35	0.00248139	0.00566359	0.439	4048	tags=66%, list=23%, signal=86%
R-HSA-6782210	Gap-filling DNA repair synthesis and ligation in TC-NER	60	0	0.00587598	0.462	4176	tags=38%, list=24%, signal=50%
R-HSA-77075	RNA Pol II CTD phosphorylation and interaction with CE	25	0.00479616	0.00590459	0.462	4176	tags=40%, list=24%, signal=53%
R-HSA-168253	Host Interactions with Influenza Factors	37	0.0025	0.00598759	0.47	4048	tags=62%, list=23%, signal=81%
R-HSA-5626467	RHO GTPases activate IQGAPs	26	0	0.00605087	0.474	863	tags=35%, list=5%, signal=36%
R-HSA-450513	Tristetraprolin (TTP, ZFP36) binds and destabilizes mRNA	15	0.00221729	0.00602926	0.474	2471	tags=53%, list=14%, signal=62%
R-HSA-6804756	Regulation of TP53 Activity through Phosphorylation	84	0	0.00600825	0.474	3484	tags=33%, list=20%, signal=42%
R-HSA-379726	Mitochondrial tRNA aminoacylation	21	0.00481928	0.0064013	0.497	3676	tags=48%, list=21%, signal=60%
R-HSA-3371556	Cellular response to heat stress	82	0	0.00647272	0.505	4378	tags=52%, list=25%, signal=70%
R-HSA-450604	KSRP (KHSRP) binds and destabilizes mRNA	17	0.00234742	0.00687576	0.53	3172	tags=53%, list=18%, signal=65%
R-HSA-69473	G2/M DNA damage checkpoint	69	0	0.00719088	0.547	2886	tags=38%, list=17%, signal=45%
R-HSA-3108214	SUMOylation of DNA damage response and repair proteins	69	0	0.00724053	0.552	5028	tags=54%, list=29%, signal=75%
R-HSA-4615885	SUMOylation of DNA replication proteins	41	0	0.00766278	0.584	4642	tags=61%, list=27%, signal=83%
R-HSA-437239	Recycling pathway of L1	37	0	0.00829093	0.613	2010	tags=41%, list=12%, signal=46%
R-HSA-499943	Synthesis and interconversion of nucleotide di- and triphosphates	23	0.00985222	0.00857248	0.631	2626	tags=48%, list=15%, signal=56%
R-HSA-167160	RNA Pol II CTD phosphorylation and interaction with CE	25	0.00915332	0.00928766	0.664	4176	tags=40%, list=24%, signal=53%
R-HSA-180746	Nuclear import of Rev protein	29	0.00243902	0.00926151	0.664	4048	tags=69%, list=23%, signal=90%
R-HSA-445095	Interaction between L1 and Ankyrins	21	0.0097561	0.00969557	0.677	1812	tags=43%, list=10%, signal=48%
R-HSA-3371453	Regulation of HSF1-mediated heat shock response	64	0	0.00968584	0.678	4240	tags=53%, list=24%, signal=70%
R-HSA-6782135	Dual incision in TC-NER	61	0.00248756	0.0097014	0.681	4176	tags=38%, list=24%, signal=49%
R-HSA-2426168	Activation of gene expression by SREBF (SREBP)	39	0	0.00996542	0.695	2372	tags=41%, list=14%, signal=47%
R-HSA-76061	RNA Polymerase III Transcription Initiation From Type 1 Promoter	28	0.00952381	0.0105698	0.72	3710	tags=46%, list=21%, signal=59%
R-HSA-168325	Viral Messenger RNA Synthesis	39	0.0049505	0.0106999	0.735	4176	tags=54%, list=24%, signal=71%
R-HSA-69298	Association of licensing factors with the pre-replicative complex	15	0.0045977	0.0110231	0.74	3109	tags=47%, list=18%, signal=57%
R-HSA-69183	Processive synthesis on the lagging strand	15	0.00973236	0.0121158	0.781	2902	tags=53%, list=17%, signal=64%
R-HSA-3301854	Nuclear Pore Complex (NPC) Disassembly	31	0.002457	0.0123144	0.786	4048	tags=65%, list=23%, signal=84%
R-HSA-76066	RNA Polymerase III Transcription Initiation From Type 2 Promoter	27	0.0168675	0.015124	0.864	3710	tags=44%, list=21%, signal=56%
R-HSA-70263	Gluconeogenesis	25	0.00239808	0.01597	0.884	3209	tags=60%, list=18%, signal=74%
R-HSA-210991	Basigin interactions	23	0.0120773	0.0161698	0.896	1980	tags=30%, list=11%, signal=34%
R-HSA-73780	RNA Polymerase III Chain Elongation	18	0.0294785	0.0179416	0.922	2096	tags=39%, list=12%, signal=44%
R-HSA-73980	RNA Polymerase III Transcription Termination	22	0.0272727	0.018654	0.929	4491	tags=55%, list=26%, signal=74%
R-HSA-380320	Recruitment of NuMA to mitotic centrosomes	21	0.0145278	0.0189046	0.935	1721	tags=43%, list=10%, signal=48%
R-HSA-6811436	COPI-independent Golgi-to-ER retrograde traffic	40	0.00530504	0.0202369	0.951	4131	tags=52%, list=24%, signal=69%
R-HSA-170822	Regulation of Glucokinase by Glucokinase Regulatory Protein	25	0.0253456	0.0207664	0.953	4048	tags=72%, list=23%, signal=94%
R-HSA-180910	Vpr-mediated nuclear import of PICs	29	0.0119332	0.0222614	0.964	4048	tags=72%, list=23%, signal=94%
R-HSA-381042	PERK regulates gene expression	27	0.00973236	0.0234087	0.972	2471	tags=37%, list=14%, signal=43%
R-HSA-3781860	Diseases associated with N-glycosylation of proteins	17	0.018648	0.0252845	0.982	3790	tags=53%, list=22%, signal=68%
R-HSA-5656169	Termination of translesion DNA synthesis	30	0.0156658	0.0258637	0.982	3576	tags=43%, list=21%, signal=54%
R-HSA-176033	Interactions of Vpr with host cellular proteins	32	0.0175879	0.0300273	0.994	4279	tags=69%, list=25%, signal=91%
R-HSA-5357956	TNFR1-induced NFkappaB signaling pathway	28	0.0185185	0.0331504	0.996	2228	tags=25%, list=13%, signal=29%
R-HSA-5357905	Regulation of TNFR1 signaling	28	0.0396476	0.0342068	0.998	2228	tags=25%, list=13%, signal=29%

## Sheet: Infection (pH7.4) Up
NAME	DESCRIPTION	SIZE	NOM p-val	FDR q-val	FWER p-val	RANK AT MAX	LEADING EDGE
R-HSA-909733	Interferon alpha/beta signaling	50	0	0	0	2584	tags=60%, list=15%, signal=70%
R-HSA-1280215	Cytokine Signaling in Immune system	493	0	0	0	2653	tags=37%, list=15%, signal=42%
R-HSA-913531	Interferon Signaling	164	0	0	0	2632	tags=40%, list=15%, signal=47%
R-HSA-168928	RIG-I/MDA5 mediated induction of IFN-alpha/beta pathways	65	0	0	0	3192	tags=52%, list=18%, signal=64%
R-HSA-380108	Chemokine receptors bind chemokines	42	0	0	0	2085	tags=45%, list=12%, signal=51%
R-HSA-1606322	ZBP1(DAI) mediated induction of type I IFNs	24	0	0	0	1960	tags=50%, list=11%, signal=56%
R-HSA-449147	Signaling by Interleukins	308	0	0	0	2048	tags=33%, list=12%, signal=36%
R-HSA-3214842	HDMs demethylate histones	25	0	0	0	4260	tags=84%, list=24%, signal=111%
R-HSA-114604	GPVI-mediated activation cascade	45	0	0	0	2970	tags=44%, list=17%, signal=53%
R-HSA-877300	Interferon gamma signaling	80	0	0	0	3138	tags=51%, list=18%, signal=62%
R-HSA-933541	TRAF6 mediated IRF7 activation	18	0	0.000100585	0.001	3019	tags=67%, list=17%, signal=80%
R-HSA-6783589	Interleukin-6 family signaling	23	0	9.22025e-05	0.001	2318	tags=65%, list=13%, signal=75%
R-HSA-933542	TRAF6 mediated NF-kB activation	23	0	8.511e-05	0.001	3019	tags=57%, list=17%, signal=68%
R-HSA-1810476	RIP-mediated NFkB activation via ZBP1	20	0	7.90307e-05	0.001	1835	tags=50%, list=10%, signal=56%
R-HSA-982772	Growth hormone receptor signaling	17	0	7.3762e-05	0.001	1976	tags=71%, list=11%, signal=79%
R-HSA-1368108	BMAL1:CLOCK,NPAS2 activates circadian gene expression	39	0	0.000526839	0.008	3419	tags=62%, list=20%, signal=76%
R-HSA-6788467	IL-6-type cytokine receptor ligand interactions	26	0	0.00154352	0.025	3325	tags=62%, list=19%, signal=76%
R-HSA-445989	TAK1 activates NFkB by phosphorylation and activation of IKKs complex	149	0	0.00245216	0.041	3804	tags=42%, list=22%, signal=53%
R-HSA-112409	RAF-independent MAPK1/3 activation	59	0	0.00237703	0.042	3554	tags=53%, list=20%, signal=66%
R-HSA-375276	Peptide ligand-binding receptors	17	0	0.0023092	0.043	2048	tags=65%, list=12%, signal=73%
R-HSA-373076	Class A/1 (Rhodopsin-like receptors)	29	0	0.00369067	0.071	1667	tags=41%, list=10%, signal=46%
R-HSA-392451	G beta:gamma signalling through PI3Kgamma	108	0	0.00584089	0.115	4077	tags=47%, list=23%, signal=61%
R-HSA-388396	GPCR downstream signaling	86	0	0.00649325	0.133	3804	tags=50%, list=22%, signal=64%
R-HSA-500792	GPCR ligand binding	52	0	0.00666728	0.139	4337	tags=58%, list=25%, signal=76%
R-HSA-400685	Sema4D in semaphorin signaling	298	0	0.0073667	0.157	2752	tags=32%, list=16%, signal=37%

## Sheet: Infection (pH7.4) Down
NAME	DESCRIPTION	SIZE	NOM p-val	FDR q-val	FWER p-val	RANK AT MAX	LEADING EDGE
R-HSA-72689	Formation of a pool of free 40S subunits	94	0	0	0	5077	tags=94%, list=29%, signal=131%
R-HSA-156827	L13a-mediated translational silencing of Ceruloplasmin expression	104	0	0	0	5077	tags=86%, list=29%, signal=120%
R-HSA-72613	Eukaryotic Translation Initiation	112	0	0	0	5077	tags=83%, list=29%, signal=116%
R-HSA-156902	Peptide chain elongation	82	0	0	0	5077	tags=98%, list=29%, signal=137%
R-HSA-72737	Cap-dependent Translation Initiation	112	0	0	0	5077	tags=83%, list=29%, signal=116%
R-HSA-156842	Eukaryotic Translation Elongation	84	0	0	0	5077	tags=98%, list=29%, signal=137%
R-HSA-975956	Nonsense Mediated Decay (NMD) independent of the Exon Junction Complex (EJC)	87	0	0	0	5077	tags=93%, list=29%, signal=130%
R-HSA-72764	Eukaryotic Translation Termination	85	0	0	0	5077	tags=96%, list=29%, signal=135%
R-HSA-72706	GTP hydrolysis and joining of the 60S ribosomal subunit	105	0	0	0	5077	tags=84%, list=29%, signal=117%
R-HSA-2408557	Selenocysteine synthesis	85	0	0	0	5077	tags=95%, list=29%, signal=133%
R-HSA-163200	Respiratory electron transport, ATP synthesis by chemiosmotic coupling, and heat production	119	0	0	0	4864	tags=66%, list=28%, signal=90%
R-HSA-6791226	Major pathway of rRNA processing in the nucleolus and cytosol	161	0	0	0	5077	tags=72%, list=29%, signal=100%
R-HSA-72766	Translation	146	0	0	0	5099	tags=71%, list=29%, signal=100%
R-HSA-72312	rRNA processing	175	0	0	0	5077	tags=70%, list=29%, signal=98%
R-HSA-192823	Viral mRNA Translation	82	0	0	0	5077	tags=98%, list=29%, signal=137%
R-HSA-1799339	SRP-dependent cotranslational protein targeting to membrane	105	0	0	0	5099	tags=83%, list=29%, signal=116%
R-HSA-611105	Respiratory electron transport	97	0	0	0	4441	tags=62%, list=25%, signal=82%
R-HSA-975957	Nonsense Mediated Decay (NMD) enhanced by the Exon Junction Complex (EJC)	103	0	0	0	4435	tags=76%, list=25%, signal=101%
R-HSA-2408522	Selenoamino acid metabolism	106	0	0	0	4435	tags=76%, list=25%, signal=102%
R-HSA-927802	Nonsense-Mediated Decay (NMD)	103	0	0	0	4435	tags=76%, list=25%, signal=101%
R-HSA-72662	Activation of the mRNA upon binding of the cap-binding complex and eIFs, and subsequent bind	57	0	0	0	5077	tags=74%, list=29%, signal=103%
R-HSA-6799198	Complex I biogenesis	55	0	0	0	4429	tags=64%, list=25%, signal=85%
R-HSA-5419276	Mitochondrial translation termination	81	0	0	0	4479	tags=59%, list=26%, signal=79%
R-HSA-5368286	Mitochondrial translation initiation	81	0	0	0	5009	tags=64%, list=29%, signal=89%
R-HSA-5389840	Mitochondrial translation elongation	81	0	0	0	4479	tags=60%, list=26%, signal=81%
R-HSA-72695	Formation of the ternary complex, and subsequently, the 43S complex	49	0	0	0	5077	tags=82%, list=29%, signal=115%
R-HSA-1268020	Mitochondrial protein import	52	0	0	0	4165	tags=54%, list=24%, signal=70%
R-HSA-72649	Translation initiation complex formation	56	0	0	0	5077	tags=73%, list=29%, signal=103%
R-HSA-72702	Ribosomal scanning and start codon recognition	56	0	0	0	5077	tags=71%, list=29%, signal=100%
R-HSA-5368287	Mitochondrial translation	87	0	0	0	5009	tags=61%, list=29%, signal=85%
R-HSA-1428517	The citric acid (TCA) cycle and respiratory electron transport	160	0	0	0	4928	tags=62%, list=28%, signal=85%
R-HSA-168273	Influenza Viral RNA Transcription and Replication	123	0	0	0	4779	tags=71%, list=27%, signal=97%
R-HSA-69190	DNA strand elongation	32	0	0	0	2706	tags=63%, list=15%, signal=74%
R-HSA-168255	Influenza Life Cycle	130	0	0	0	4779	tags=68%, list=27%, signal=93%
R-HSA-73884	Base Excision Repair	34	0	2.67771e-05	0.001	3843	tags=65%, list=22%, signal=83%
R-HSA-73933	Resolution of Abasic Sites (AP sites)	34	0	5.25795e-05	0.002	3843	tags=65%, list=22%, signal=83%
R-HSA-168254	Influenza Infection	140	0	0.000100401	0.004	4435	tags=63%, list=25%, signal=83%
R-HSA-176187	Activation of ATR in response to replication stress	37	0	9.77584e-05	0.004	3958	tags=57%, list=23%, signal=73%
R-HSA-110373	Resolution of AP sites via the multiple-nucleotide patch replacement pathway	22	0	0.000141874	0.006	3839	tags=68%, list=22%, signal=87%
R-HSA-113510	E2F mediated regulation of DNA replication	33	0	0.000138327	0.006	2049	tags=48%, list=12%, signal=55%
R-HSA-68877	Mitotic Prometaphase	115	0	0.000157702	0.007	2572	tags=40%, list=15%, signal=47%
R-HSA-69205	G1/S-Specific Transcription	17	0	0.000177158	0.008	1976	tags=71%, list=11%, signal=79%
R-HSA-68962	Activation of the pre-replicative complex	30	0	0.000237614	0.011	3957	tags=60%, list=23%, signal=77%
R-HSA-2500257	Resolution of Sister Chromatid Cohesion	107	0	0.000232213	0.011	2572	tags=41%, list=15%, signal=48%
R-HSA-69273	Cyclin A/B1 associated events during G2/M transition	22	0	0.000373411	0.018	2047	tags=55%, list=12%, signal=62%
R-HSA-180786	Extension of Telomeres	27	0	0.000365294	0.018	3839	tags=59%, list=22%, signal=76%
R-HSA-174417	Telomere C-strand (Lagging Strand) Synthesis	22	0	0.000926504	0.043	3839	tags=64%, list=22%, signal=81%
R-HSA-156711	Polo-like kinase mediated events	16	0	0	0.077	2047	tags=63%, list=12%, signal=71%
R-HSA-983189	Kinesins	43	0	0	0.082	2508	tags=47%, list=14%, signal=54%
R-HSA-5663220	RHO GTPases Activate Formins	119	0	0.00155744	0.131	2572	tags=36%, list=15%, signal=42%
R-HSA-389977	Post-chaperonin tubulin folding pathway	17	0.00628931	0.00416093	0.214	3816	tags=47%, list=22%, signal=60%
R-HSA-380320	Recruitment of NuMA to mitotic centrosomes	21	0.0020284	0.00632911	0.32	1655	tags=33%, list=9%, signal=37%
R-HSA-5626467	RHO GTPases activate IQGAPs	26	0.00646552	0.0175641	0.68	1934	tags=35%, list=11%, signal=39%
R-HSA-1296071	Potassium Channels	46	0.00421941	0.0266242	0.851	3788	tags=41%, list=22%, signal=53%
R-HSA-2467813	Separation of Sister Chromatids	167	0	0.0440048	0.971	2682	tags=28%, list=15%, signal=33%
R-HSA-68882	Mitotic Anaphase	175	0	0.0452143	0.974	2682	tags=28%, list=15%, signal=33%

## Sheet: Infection (pH7.0) Up
NAME	DESCRIPTION	SIZE	NOM p-val	FDR q-val	FWER p-val	RANK AT MAX	LEADING EDGE
R-HSA-877300	Interferon gamma signaling	81	0	0	0	3318	tags=54%, list=19%, signal=67%
R-HSA-1280215	Cytokine Signaling in Immune system	498	0	0	0	3391	tags=43%, list=19%, signal=51%
R-HSA-6783589	Interleukin-6 family signaling	22	0	0	0	2328	tags=64%, list=13%, signal=73%
R-HSA-114604	GPVI-mediated activation cascade	45	0	0.000261241	0.001	3861	tags=58%, list=22%, signal=74%
R-HSA-913531	Interferon Signaling	165	0	0.000208993	0.001	3391	tags=45%, list=19%, signal=55%
R-HSA-982772	Growth hormone receptor signaling	18	0	0.000174161	0.001	1720	tags=61%, list=10%, signal=68%
R-HSA-933541	TRAF6 mediated IRF7 activation	18	0.00184843	0.00143609	0.02	2438	tags=61%, list=14%, signal=71%
R-HSA-73887	Death Receptor Signalling	45	0	0.00188577	0.042	2983	tags=49%, list=17%, signal=59%
R-HSA-449147	Signaling by Interleukins	310	0	0.000296444	0.002	3609	tags=43%, list=21%, signal=53%
R-HSA-6788467	IL-6-type cytokine receptor ligand interactions	16	0	0.000417175	0.004	1796	tags=63%, list=10%, signal=70%
R-HSA-445989	TAK1 activates NFkB by phosphorylation and activation of IKKs complex	29	0	0.00145977	0.027	2644	tags=52%, list=15%, signal=61%
R-HSA-168928	RIG-I/MDA5 mediated induction of IFN-alpha/beta pathways	65	0	0.00152592	0.031	3410	tags=48%, list=19%, signal=59%
R-HSA-909733	Interferon alpha/beta signaling	50	0	0.00203124	0.049	2571	tags=44%, list=15%, signal=51%
R-HSA-380108	Chemokine receptors bind chemokines	43	0	0.00233729	0.066	1816	tags=35%, list=10%, signal=39%
R-HSA-112409	RAF-independent MAPK1/3 activation	21	0	0.00216327	0.073	3609	tags=62%, list=21%, signal=78%
R-HSA-933542	TRAF6 mediated NF-kB activation	23	0	0.00213455	0.074	2230	tags=48%, list=13%, signal=55%
R-HSA-202403	TCR signaling	103	0	0.00276029	0.117	4515	tags=46%, list=26%, signal=61%
R-HSA-392451	G beta:gamma signalling through PI3Kgamma	37	0	0.00321907	0.145	3906	tags=57%, list=22%, signal=73%
R-HSA-5668541	TNFR2 non-canonical NF-kB pathway	87	0	0.003393	0.162	4276	tags=44%, list=24%, signal=57%
R-HSA-5357956	TNFR1-induced NFkappaB signaling pathway	28	0	0.00450864	0.258	1858	tags=43%, list=11%, signal=48%
R-HSA-201451	Signaling by BMP	17	0.00369686	0.00865743	0.63	3297	tags=47%, list=19%, signal=58%
R-HSA-388396	GPCR downstream signaling	311	0	0.0174672	0.913	3928	tags=37%, list=22%, signal=47%
R-HSA-5669034	TNFs bind their physiological receptors	20	0.0202206	0.0303544	0.999	4276	tags=50%, list=24%, signal=66%

## Sheet: Infection (pH7.0) Down
NAME	DESCRIPTION	SIZE	NOM p-val	FDR q-val	FWER p-val	RANK AT MAX	LEADING EDGE
R-HSA-72689	Formation of a pool of free 40S subunits	94	0	0	0	4619	tags=83%, list=26%, signal=112%
R-HSA-156842	Eukaryotic Translation Elongation	84	0	0	0	4619	tags=87%, list=26%, signal=117%
R-HSA-72764	Eukaryotic Translation Termination	85	0	0	0	4619	tags=87%, list=26%, signal=118%
R-HSA-156902	Peptide chain elongation	82	0	0	0	4619	tags=87%, list=26%, signal=117%
R-HSA-2408557	Selenocysteine synthesis	85	0	0	0	4619	tags=86%, list=26%, signal=116%
R-HSA-72312	rRNA processing	175	0	0	0	4877	tags=63%, list=28%, signal=87%
R-HSA-975956	Nonsense Mediated Decay (NMD) independent of the Exon Junction Complex (EJC)	87	0	0	0	4619	tags=83%, list=26%, signal=112%
R-HSA-6791226	Major pathway of rRNA processing in the nucleolus and cytosol	161	0	0	0	4877	tags=65%, list=28%, signal=90%
R-HSA-192823	Viral mRNA Translation	82	0	0	0	4619	tags=87%, list=26%, signal=117%
R-HSA-156827	L13a-mediated translational silencing of Ceruloplasmin expression	104	0	0	0	4619	tags=75%, list=26%, signal=101%
R-HSA-72737	Cap-dependent Translation Initiation	112	0	0	0	4619	tags=71%, list=26%, signal=96%
R-HSA-72613	Eukaryotic Translation Initiation	112	0	0	0	4619	tags=71%, list=26%, signal=96%
R-HSA-72706	GTP hydrolysis and joining of the 60S ribosomal subunit	105	0	0	0	4619	tags=74%, list=26%, signal=100%
R-HSA-1799339	SRP-dependent cotranslational protein targeting to membrane	105	0	0	0	4619	tags=71%, list=26%, signal=96%
R-HSA-72766	Translation	146	0	0	0	4524	tags=60%, list=26%, signal=81%
R-HSA-975957	Nonsense Mediated Decay (NMD) enhanced by the Exon Junction Complex (EJC)	103	0	0	0	4619	tags=72%, list=26%, signal=97%
R-HSA-927802	Nonsense-Mediated Decay (NMD)	103	0	0	0	4619	tags=72%, list=26%, signal=97%
R-HSA-72695	Formation of the ternary complex, and subsequently, the 43S complex	49	0	0	0	4337	tags=67%, list=25%, signal=89%
R-HSA-69205	G1/S-Specific Transcription	17	0	0	0	3026	tags=88%, list=17%, signal=107%
R-HSA-5368286	Mitochondrial translation initiation	81	0	0.000172285	0.005	5502	tags=56%, list=31%, signal=81%
R-HSA-69190	DNA strand elongation	32	0	0.000191646	0.006	4861	tags=78%, list=28%, signal=108%
R-HSA-68962	Activation of the pre-replicative complex	29	0	0.000215527	0.007	2783	tags=59%, list=16%, signal=70%
R-HSA-113510	E2F mediated regulation of DNA replication	33	0	0.000315086	0.011	3610	tags=64%, list=21%, signal=80%
R-HSA-156711	Polo-like kinase mediated events	16	0	0.00137064	0.055	1268	tags=56%, list=7%, signal=61%
R-HSA-68877	Mitotic Prometaphase	115	0	0.0267069	0.81	3610	tags=43%, list=21%, signal=53%
R-HSA-2500257	Resolution of Sister Chromatid Cohesion	107	0	0.0277851	0.84	3610	tags=43%, list=21%, signal=54%

## Sheet: Acidosis (Infected) Up
NAME	DESCRIPTION	SIZE	NOM p-val	FDR q-val	FWER p-val	RANK AT MAX	LEADING EDGE
R-HSA-1442490	Collagen degradation	39	0	0.00547928	0.027	3322	tags=46%, list=19%, signal=57%
R-HSA-1474228	Degradation of the extracellular matrix	87	0	0.0241811	0.528	3322	tags=38%, list=19%, signal=47%
R-HSA-1474244	Extracellular matrix organization	202	0	0.00558402	0.007	2685	tags=35%, list=16%, signal=41%
R-HSA-156842	Eukaryotic Translation Elongation	84	0	0.00761799	0.095	6077	tags=79%, list=35%, signal=120%
R-HSA-156902	Peptide chain elongation	82	0	0.00685102	0.059	6077	tags=79%, list=35%, signal=122%
R-HSA-1638074	Keratan sulfate/keratin metabolism	27	0.00658979	0.0467631	0.878	3392	tags=41%, list=20%, signal=51%
R-HSA-192823	Viral mRNA Translation	82	0	0.0113126	0.184	6077	tags=77%, list=35%, signal=118%
R-HSA-1980145	Signaling by NOTCH2	30	0	0.00913554	0.144	3049	tags=37%, list=18%, signal=44%
R-HSA-2022854	Keratan sulfate biosynthesis	21	0	0.0278065	0.595	3135	tags=43%, list=18%, signal=52%
R-HSA-216083	Integrin cell surface interactions	64	0	0.00553063	0.041	2472	tags=42%, list=14%, signal=49%
R-HSA-2408557	Selenocysteine synthesis	85	0	0.034266	0.689	6077	tags=74%, list=35%, signal=114%
R-HSA-2691230	Signaling by NOTCH1 HD Domain Mutants in Cancer	15	0	0.0187883	0.393	2256	tags=40%, list=13%, signal=46%
R-HSA-2691232	Constitutive Signaling by NOTCH1 HD Domain Mutants	15	0	0.0136236	0.249	2256	tags=40%, list=13%, signal=46%
R-HSA-3000178	ECM proteoglycans	50	0	0.00279201	0.007	2627	tags=44%, list=15%, signal=52%
R-HSA-373080	Class B/2 (Secretin family receptors)	40	0	0.00764557	0.114	2999	tags=45%, list=17%, signal=54%
R-HSA-4085001	Sialic acid metabolism	25	0.0151515	0.0466858	0.901	3419	tags=36%, list=20%, signal=45%
R-HSA-418346	Platelet homeostasis	60	0	0.0150294	0.284	2575	tags=28%, list=15%, signal=33%
R-HSA-418555	G alpha (s) signalling events	65	0	0.00640438	0.063	3645	tags=48%, list=21%, signal=60%
R-HSA-5083635	Defective B3GALTL causes Peters-plus syndrome (PpS)	16	0	0.00593419	0.022	1028	tags=44%, list=6%, signal=46%
R-HSA-5173214	O-glycosylation of TSR domain-containing proteins	17	0.00169779	0.00577648	0.068	1028	tags=41%, list=6%, signal=44%
R-HSA-72764	Eukaryotic Translation Termination	85	0	0.0335372	0.692	6077	tags=74%, list=35%, signal=114%

## Sheet: Acidosis (Infected) Down
NAME	DESCRIPTION	SIZE	NOM p-val	FDR q-val	FWER p-val	RANK AT MAX	LEADING EDGE
R-HSA-5368287	Mitochondrial translation	87	0	0	0	5373	tags=66%, list=31%, signal=95%
R-HSA-5368286	Mitochondrial translation initiation	81	0	0	0	5373	tags=63%, list=31%, signal=91%
R-HSA-5419276	Mitochondrial translation termination	81	0	0	0	5373	tags=65%, list=31%, signal=94%
R-HSA-68874	M/G1 Transition	79	0	0	0	4381	tags=59%, list=25%, signal=79%
R-HSA-5389840	Mitochondrial translation elongation	81	0	0	0	5373	tags=65%, list=31%, signal=94%
R-HSA-69306	DNA Replication	102	0	0	0	4381	tags=59%, list=25%, signal=78%
R-HSA-69002	DNA Replication Pre-Initiation	79	0	0	0	4381	tags=59%, list=25%, signal=79%
R-HSA-69206	G1/S Transition	111	0	0	0	4381	tags=54%, list=25%, signal=72%
R-HSA-6790901	rRNA modification in the nucleus and cytosol	56	0	6.19562e-05	0.001	3502	tags=54%, list=20%, signal=67%
R-HSA-72306	tRNA processing	97	0	0	0	3722	tags=48%, list=21%, signal=61%
R-HSA-68867	Assembly of the pre-replicative complex	64	0	0	0	4503	tags=59%, list=26%, signal=80%
R-HSA-453279	Mitotic G1-G1/S phases	135	0	0	0	4381	tags=50%, list=25%, signal=67%
R-HSA-69242	S Phase	122	0	0	0	4000	tags=50%, list=23%, signal=65%
R-HSA-69239	Synthesis of DNA	94	0	0	0	4000	tags=54%, list=23%, signal=70%
R-HSA-69481	G2/M Checkpoints	138	0	0	0	4835	tags=54%, list=28%, signal=75%
R-HSA-379724	tRNA Aminoacylation	42	0	0.00119886	0.03	4282	tags=57%, list=25%, signal=76%
R-HSA-69278	Cell Cycle, Mitotic	437	0	6.49065e-05	0.001	4736	tags=44%, list=27%, signal=59%
R-HSA-113510	E2F mediated regulation of DNA replication	33	0	0	0	1706	tags=45%, list=10%, signal=50%
R-HSA-69190	DNA strand elongation	32	0	0	0	1523	tags=59%, list=9%, signal=65%
R-HSA-6784531	tRNA processing in the nucleus	53	0	0.00131988	0.036	5347	tags=60%, list=31%, signal=87%
R-HSA-69620	Cell Cycle Checkpoints	170	0	0.000350712	0.007	5055	tags=52%, list=29%, signal=73%
R-HSA-69304	Regulation of DNA replication	72	0	0.000364201	0.007	4000	tags=51%, list=23%, signal=67%
R-HSA-379716	Cytosolic tRNA aminoacylation	24	0	0.0011646	0.03	3708	tags=58%, list=21%, signal=74%
R-HSA-69229	Ubiquitin-dependent degradation of Cyclin D1	47	0.00296736	0.00546355	0.242	5043	tags=60%, list=29%, signal=84%
R-HSA-350562	Regulation of ornithine decarboxylase (ODC)	47	0	0.00377948	0.143	5043	tags=62%, list=29%, signal=87%
R-HSA-162909	Host Interactions of HIV factors	119	0	0.0117174	0.547	5625	tags=52%, list=32%, signal=77%
R-HSA-174184	Cdc20:Phospho-APC/C mediated degradation of Cyclin A	68	0	0.00708575	0.322	5531	tags=54%, list=32%, signal=80%
R-HSA-180534	Vpu mediated degradation of CD4	48	0.00277778	0.0128097	0.59	5531	tags=58%, list=32%, signal=85%
R-HSA-73886	Chromosome Maintenance	72	0	6.81518e-05	0.001	4735	tags=60%, list=27%, signal=82%
R-HSA-75815	Ubiquitin-dependent degradation of Cyclin D	47	0	0.00556504	0.24	5043	tags=60%, list=29%, signal=84%
R-HSA-180585	Vif-mediated degradation of APOBEC3G	49	0	0.00752532	0.35	5043	tags=57%, list=29%, signal=80%
R-HSA-162906	HIV Infection	205	0	0.0333003	0.969	5625	tags=43%, list=32%, signal=64%
R-HSA-69205	G1/S-Specific Transcription	17	0	0	0	1492	tags=65%, list=9%, signal=71%
R-HSA-68827	CDT1 association with the CDC6:ORC:origin complex	55	0	0.000979242	0.024	5043	tags=60%, list=29%, signal=84%
R-HSA-5610785	GLI3 is processed to GLI3R by the proteasome	55	0	0.0138258	0.644	5043	tags=49%, list=29%, signal=69%
R-HSA-69300	Removal of licensing factors from origins	69	0	0.0005333	0.011	4000	tags=51%, list=23%, signal=66%
R-HSA-5610780	Degradation of GLI1 by the proteasome	55	0	0.0134805	0.628	5043	tags=49%, list=29%, signal=69%
R-HSA-5610783	Degradation of GLI2 by the proteasome	54	0.00271739	0.0112569	0.529	5043	tags=50%, list=29%, signal=70%
R-HSA-5387390	Hh mutants abrogate ligand secretion	52	0	0.00849262	0.391	5043	tags=54%, list=29%, signal=76%
R-HSA-179419	APC:Cdc20 mediated degradation of cell cycle proteins prior to satisfation of the cell cycle checkpoint	69	0	0.0140238	0.655	5531	tags=54%, list=32%, signal=78%
R-HSA-5362768	Hh mutants that don't undergo autocatalytic processing are degraded by ERAD	51	0	0.0111071	0.515	5531	tags=57%, list=32%, signal=83%
R-HSA-211733	Regulation of activated PAK-2p34 by proteasome mediated degradation	46	0	0.0131951	0.613	5531	tags=61%, list=32%, signal=89%
R-HSA-72203	Processing of Capped Intron-Containing Pre-mRNA	184	0	0.00909296	0.434	6373	tags=53%, list=37%, signal=83%
R-HSA-176814	Activation of APC/C and APC/C:Cdc20 mediated degradation of mitotic proteins	72	0	0.0279331	0.94	5531	tags=51%, list=32%, signal=75%
R-HSA-1236978	Cross-presentation of soluble exogenous antigens (endosomes)	44	0	0.00562989	0.253	5043	tags=64%, list=29%, signal=90%
R-HSA-4641257	Degradation of AXIN	50	0	0.00933348	0.447	5043	tags=54%, list=29%, signal=76%
R-HSA-69052	Switching of origins to a post-replicative state	67	0	0.00131726	0.035	4503	tags=54%, list=26%, signal=72%
R-HSA-69541	Stabilization of p53	51	0	0.00870099	0.409	5531	tags=59%, list=32%, signal=86%
R-HSA-177243	Interactions of Rev with host cellular proteins	32	0	0.00381644	0.152	6366	tags=75%, list=37%, signal=118%
R-HSA-68886	M Phase	253	0	0.00215388	0.074	5574	tags=49%, list=32%, signal=71%
R-HSA-349425	Autodegradation of the E3 ubiquitin ligase COP1	48	0	0.0046103	0.19	5531	tags=63%, list=32%, signal=92%
R-HSA-2467813	Separation of Sister Chromatids	166	0	0.00135533	0.038	5625	tags=57%, list=32%, signal=83%
R-HSA-68949	Orc1 removal from chromatin	67	0	0.00172155	0.056	4503	tags=54%, list=26%, signal=72%
R-HSA-68962	Activation of the pre-replicative complex	30	0	0	0	1706	tags=53%, list=10%, signal=59%
R-HSA-176187	Activation of ATR in response to replication stress	37	0	0	0	1706	tags=43%, list=10%, signal=48%
R-HSA-169911	Regulation of Apoptosis	47	0.00869565	0.0220696	0.869	5531	tags=60%, list=32%, signal=87%
R-HSA-69601	Ubiquitin Mediated Degradation of Phosphorylated Cdc25A	49	0	0.00495117	0.214	5531	tags=63%, list=32%, signal=93%
R-HSA-73894	DNA Repair	274	0	0.0038634	0.159	5325	tags=46%, list=31%, signal=65%
R-HSA-165054	Rev-mediated nuclear export of HIV RNA	30	0	0.00385757	0.149	6366	tags=77%, list=37%, signal=121%
R-HSA-174113	SCF-beta-TrCP mediated degradation of Emi1	51	0	0.0182754	0.783	5043	tags=53%, list=29%, signal=74%
R-HSA-180786	Extension of Telomeres	27	0	0.000339219	0.006	1924	tags=52%, list=11%, signal=58%
R-HSA-8852276	The role of GTSE1 in G2/M progression after G2 checkpoint	66	0.00324675	0.0223077	0.876	5542	tags=59%, list=32%, signal=87%
R-HSA-69613	p53-Independent G1/S DNA damage checkpoint	49	0	0.00309158	0.111	5531	tags=63%, list=32%, signal=93%
R-HSA-176409	APC/C:Cdc20 mediated degradation of mitotic proteins	71	0.00318471	0.0253803	0.922	5531	tags=52%, list=32%, signal=76%
R-HSA-174084	Autodegradation of Cdh1 by Cdh1:APC/C	61	0.00287356	0.0132015	0.605	5531	tags=57%, list=32%, signal=84%
R-HSA-69610	p53-Independent DNA Damage Response	49	0	0.00372347	0.14	5531	tags=63%, list=32%, signal=93%
R-HSA-174154	APC/C:Cdc20 mediated degradation of Securin	63	0	0.0150038	0.68	5531	tags=56%, list=32%, signal=81%
R-HSA-5676590	NIK-->noncanonical NF-kB signaling	55	0.00303951	0.0220841	0.87	5043	tags=51%, list=29%, signal=72%
R-HSA-180746	Nuclear import of Rev protein	29	0	0.00457924	0.192	6366	tags=76%, list=37%, signal=120%
R-HSA-5658442	Regulation of RAS by GAPs	64	0.00859599	0.0334262	0.97	5043	tags=47%, list=29%, signal=66%
R-HSA-6782315	tRNA modification in the nucleus and cytosol	37	0	0.0020539	0.069	3873	tags=57%, list=22%, signal=73%
R-HSA-68882	Mitotic Anaphase	174	0	0.00170551	0.053	5625	tags=55%, list=32%, signal=81%
R-HSA-2555396	Mitotic Metaphase and Anaphase	175	0	0.00174711	0.053	5625	tags=55%, list=32%, signal=81%
R-HSA-1852241	Organelle biogenesis and maintenance	319	0	0.0299926	0.953	4656	tags=41%, list=27%, signal=55%
R-HSA-69017	CDK-mediated phosphorylation and removal of Cdc6	47	0	0.00897406	0.425	5043	tags=57%, list=29%, signal=81%
R-HSA-174178	APC/C:Cdh1 mediated degradation of Cdc20 and other APC/C:Cdh1 targeted proteins in late mitosis/early G1	68	0.00600601	0.0192339	0.803	5531	tags=54%, list=32%, signal=80%
R-HSA-162599	Late Phase of HIV Life Cycle	119	0	0.0383434	0.99	6544	tags=48%, list=38%, signal=76%
R-HSA-5685942	HDR through Homologous Recombination (HRR)	63	0	0.00032565	0.006	3263	tags=48%, list=19%, signal=58%
R-HSA-450408	AUF1 (hnRNP D0) binds and destabilizes mRNA	50	0	0.0230912	0.887	5043	tags=58%, list=29%, signal=82%
R-HSA-72165	mRNA Splicing - Minor Pathway	50	0.00280899	0.0221977	0.869	7473	tags=74%, list=43%, signal=130%
R-HSA-180910	Vpr-mediated nuclear import of PICs	29	0.00258398	0.0112744	0.526	6366	tags=72%, list=37%, signal=114%
R-HSA-69202	Cyclin E associated events during G1/S transition	67	0	0.00480242	0.204	5043	tags=57%, list=29%, signal=80%
R-HSA-168325	Viral Messenger RNA Synthesis	39	0.00779221	0.0223339	0.876	6366	tags=59%, list=37%, signal=93%
R-HSA-176408	Regulation of APC/C activators between G1/S and early anaphase	76	0.0030581	0.0222208	0.878	5531	tags=50%, list=32%, signal=73%
R-HSA-5693579	Homologous DNA Pairing and Strand Exchange	42	0	0.000514911	0.011	3263	tags=57%, list=19%, signal=70%
R-HSA-5693538	Homology Directed Repair	109	0	0.00132058	0.038	3263	tags=37%, list=19%, signal=45%
R-HSA-72172	mRNA Splicing	139	0	0.0212945	0.85	7314	tags=63%, list=42%, signal=109%
R-HSA-168276	NS1 Mediated Effects on Host Pathways	35	0.0130548	0.0156857	0.698	6366	tags=63%, list=37%, signal=99%
R-HSA-72163	mRNA Splicing - Major Pathway	132	0	0.0211689	0.848	6373	tags=52%, list=37%, signal=81%
R-HSA-174143	APC/C-mediated degradation of cell cycle proteins	82	0	0.0370011	0.984	5531	tags=49%, list=32%, signal=71%
R-HSA-187577	SCF(Skp2)-mediated degradation of p27/p21	58	0.00625	0.0189094	0.791	5043	tags=57%, list=29%, signal=80%
R-HSA-453276	Regulation of mitotic cell cycle	82	0.00671141	0.0408516	0.996	5531	tags=49%, list=32%, signal=71%
R-HSA-69656	Cyclin A:Cdk2-associated events at S phase entry	68	0	0.00902615	0.427	5043	tags=54%, list=29%, signal=76%
R-HSA-4641258	Degradation of DVL	52	0.0196078	0.0481441	1	5043	tags=52%, list=29%, signal=73%
R-HSA-174417	Telomere C-strand (Lagging Strand) Synthesis	22	0	0.000293912	0.005	1402	tags=50%, list=8%, signal=54%
R-HSA-5693532	DNA Double-Strand Break Repair	133	0	0.00390431	0.158	3263	tags=35%, list=19%, signal=42%
R-HSA-450531	Regulation of mRNA stability by proteins that bind AU-rich elements	80	0.00983607	0.0490729	1	5531	tags=55%, list=32%, signal=80%
R-HSA-191859	snRNP Assembly	23	0.00507614	0.0102627	0.492	4261	tags=57%, list=25%, signal=75%
R-HSA-194441	Metabolism of non-coding RNA	23	0.00252525	0.0120369	0.561	4261	tags=57%, list=25%, signal=75%
R-HSA-176033	Interactions of Vpr with host cellular proteins	32	0.00542005	0.0155632	0.7	6366	tags=72%, list=37%, signal=113%
R-HSA-168253	Host Interactions with Influenza Factors	37	0.0027027	0.0338314	0.972	6366	tags=59%, list=37%, signal=94%
R-HSA-72202	Transport of Mature Transcript to Cytoplasm	68	0	0.0256368	0.924	6366	tags=57%, list=37%, signal=90%
R-HSA-5693616	Presynaptic phase of homologous DNA pairing and strand exchange	39	0	0.00236919	0.085	3263	tags=54%, list=19%, signal=66%
R-HSA-157579	Telomere Maintenance	45	0	0.00622322	0.283	4735	tags=53%, list=27%, signal=73%
R-HSA-2500257	Resolution of Sister Chromatid Cohesion	106	0	0.00214592	0.077	6049	tags=62%, list=35%, signal=95%
R-HSA-68877	Mitotic Prometaphase	114	0	0.00158379	0.047	6049	tags=62%, list=35%, signal=95%
R-HSA-5696399	Global Genome Nucleotide Excision Repair (GG-NER)	81	0.00319489	0.0223551	0.867	6823	tags=64%, list=39%, signal=105%
R-HSA-5693567	HDR through Homologous Recombination (HR) or Single Strand Annealing (SSA)	103	0	0.00216278	0.076	3263	tags=35%, list=19%, signal=43%
R-HSA-69186	Lagging Strand Synthesis	20	0	0.00195246	0.065	1402	tags=45%, list=8%, signal=49%
R-HSA-5685938	HDR through Single Strand Annealing (SSA)	37	0	0.00552399	0.242	4835	tags=68%, list=28%, signal=94%
R-HSA-3301854	Nuclear Pore Complex (NPC) Disassembly	31	0.00266667	0.0151259	0.68	6366	tags=71%, list=37%, signal=112%
R-HSA-5696398	Nucleotide Excision Repair	107	0	0.0341248	0.972	6823	tags=57%, list=39%, signal=94%
R-HSA-4615885	SUMOylation of DNA replication proteins	41	0	0.0157863	0.71	6366	tags=63%, list=37%, signal=100%
R-HSA-453274	Mitotic G2-G2/M phases	172	0	0.0468186	0.998	5688	tags=48%, list=33%, signal=70%
R-HSA-159236	Transport of Mature mRNA derived from an Intron-Containing Transcript	62	0.00569801	0.0349403	0.977	6366	tags=58%, list=37%, signal=91%
R-HSA-6781827	Transcription-Coupled Nucleotide Excision Repair (TC-NER)	75	0.00917431	0.0381217	0.99	5322	tags=39%, list=31%, signal=56%
R-HSA-69615	G1/S DNA Damage Checkpoints	62	0.0060423	0.0452169	0.997	5531	tags=56%, list=32%, signal=83%
R-HSA-76046	RNA Polymerase III Transcription Initiation	36	0.00539084	0.0184034	0.782	3574	tags=33%, list=21%, signal=42%
R-HSA-5620924	Intraflagellar transport	50	0.00278552	0.0209707	0.839	4623	tags=52%, list=27%, signal=71%
R-HSA-76061	RNA Polymerase III Transcription Initiation From Type 1 Promoter	28	0.005	0.0178385	0.764	3574	tags=39%, list=21%, signal=49%
R-HSA-5693537	Resolution of D-Loop Structures	32	0	0.00100984	0.024	2874	tags=56%, list=17%, signal=67%
R-HSA-69298	Association of licensing factors with the pre-replicative complex	15	0	0.00260562	0.092	1706	tags=40%, list=10%, signal=44%
R-HSA-1268020	Mitochondrial protein import	52	0	0.00455149	0.185	5529	tags=65%, list=32%, signal=96%
R-HSA-74158	RNA Polymerase III Transcription	40	0.013587	0.0349326	0.977	3574	tags=35%, list=21%, signal=44%
R-HSA-5693554	Resolution of D-loop Structures through Synthesis-Dependent Strand Annealing (SDSA)	26	0	0.00281438	0.1	2874	tags=62%, list=17%, signal=74%
R-HSA-110373	Resolution of AP sites via the multiple-nucleotide patch replacement pathway	22	0.00498753	0.00762305	0.35	3098	tags=55%, list=18%, signal=66%
R-HSA-5693568	Resolution of D-loop Structures through Holliday Junction Intermediates	31	0	0.000743323	0.017	2874	tags=58%, list=17%, signal=69%
R-HSA-3108232	SUMO E3 ligases SUMOylate target proteins	90	0	0.0383818	0.99	6366	tags=53%, list=37%, signal=84%
R-HSA-5696400	Dual Incision in GG-NER	38	0.00277778	0.0138455	0.647	3098	tags=34%, list=18%, signal=42%
R-HSA-2990846	SUMOylation	95	0	0.0302362	0.951	6366	tags=54%, list=37%, signal=84%
R-HSA-6782210	Gap-filling DNA repair synthesis and ligation in TC-NER	61	0.00296736	0.0283561	0.941	3308	tags=25%, list=19%, signal=30%
R-HSA-76066	RNA Polymerase III Transcription Initiation From Type 2 Promoter	27	0.00265957	0.0179173	0.762	2905	tags=33%, list=17%, signal=40%
R-HSA-6782135	Dual incision in TC-NER	62	0.00309598	0.0487209	1	3308	tags=24%, list=19%, signal=30%
R-HSA-1538133	G0 and Early G1	25	0	0.000586676	0.013	2739	tags=40%, list=16%, signal=47%
R-HSA-69473	G2/M DNA damage checkpoint	69	0	0.0319896	0.964	4835	tags=46%, list=28%, signal=64%
R-HSA-749476	RNA Polymerase III Abortive And Retractive Initiation	40	0.0078534	0.0300154	0.951	3574	tags=35%, list=21%, signal=44%
R-HSA-379726	Mitochondrial tRNA aminoacylation	21	0.0175439	0.0246958	0.914	4282	tags=52%, list=25%, signal=70%
R-HSA-774815	Nucleosome assembly	40	0.00268817	0.00315869	0.116	2637	tags=40%, list=15%, signal=47%
R-HSA-163210	Formation of ATP by chemiosmotic coupling	18	0.0148148	0.0292666	0.948	6054	tags=67%, list=35%, signal=102%
R-HSA-70614	Amino acid synthesis and interconversion (transamination)	15	0.00697674	0.01332	0.612	3364	tags=60%, list=19%, signal=74%
R-HSA-73933	Resolution of Abasic Sites (AP sites)	34	0.00564972	0.0338337	0.971	4851	tags=53%, list=28%, signal=73%
R-HSA-390471	Association of TriC/CCT with target proteins during biosynthesis	36	0.00507614	0.0301034	0.951	4879	tags=47%, list=28%, signal=66%
R-HSA-606279	Deposition of new CENPA-containing nucleosomes at the centromere	40	0	0.00383611	0.15	2637	tags=40%, list=15%, signal=47%
R-HSA-3108214	SUMOylation of DNA damage response and repair proteins	69	0.0144509	0.0351069	0.977	6366	tags=57%, list=37%, signal=89%
R-HSA-73884	Base Excision Repair	34	0.0134048	0.0338507	0.973	4851	tags=53%, list=28%, signal=73%
R-HSA-5663220	RHO GTPases Activate Formins	118	0	0.0057898	0.262	3556	tags=36%, list=21%, signal=46%
R-HSA-4570464	SUMOylation of RNA binding proteins	40	0.00862069	0.0408197	0.996	6366	tags=58%, list=37%, signal=91%
R-HSA-76071	RNA Polymerase III Transcription Initiation From Type 3 Promoter	28	0.00543478	0.0212336	0.847	3574	tags=36%, list=21%, signal=45%
R-HSA-6783310	Fanconi Anemia Pathway	37	0.00522193	0.0247583	0.914	4826	tags=54%, list=28%, signal=75%
R-HSA-1169410	Antiviral mechanism by IFN-stimulated genes	67	0.00920245	0.0394363	0.994	5114	tags=43%, list=30%, signal=61%
R-HSA-110320	Translesion Synthesis by POLH	19	0.0120773	0.0359902	0.983	4918	tags=58%, list=28%, signal=81%
R-HSA-72312	rRNA processing	175	0	0.0339127	0.972	3502	tags=31%, list=20%, signal=39%
R-HSA-110314	Recognition of DNA damage by PCNA-containing replication complex	28	0	0.00566938	0.253	1345	tags=29%, list=8%, signal=31%
R-HSA-5696397	Gap-filling DNA repair synthesis and ligation in GG-NER	23	0	0.00888951	0.418	1345	tags=30%, list=8%, signal=33%
R-HSA-5655862	Translesion synthesis by POLK	17	0.0223214	0.0434773	0.996	4735	tags=47%, list=27%, signal=65%
R-HSA-5651801	PCNA-Dependent Long Patch Base Excision Repair	19	0	0.00499411	0.216	1345	tags=42%, list=8%, signal=46%
R-HSA-73780	RNA Polymerase III Chain Elongation	18	0.0103093	0.0223587	0.869	3574	tags=44%, list=21%, signal=56%
R-HSA-5693607	Processing of DNA double-strand break ends	73	0.0110803	0.0311868	0.959	3655	tags=34%, list=21%, signal=43%
R-HSA-73980	RNA Polymerase III Transcription Termination	22	0.0349127	0.0416286	0.996	2920	tags=41%, list=17%, signal=49%
R-HSA-6804756	Regulation of TP53 Activity through Phosphorylation	85	0.00318471	0.0382185	0.99	3757	tags=35%, list=22%, signal=45%
R-HSA-73893	DNA Damage Bypass	46	0	0.0192053	0.799	1345	tags=20%, list=8%, signal=21%
R-HSA-110313	Translesion synthesis by Y family DNA polymerases bypasses lesions on DNA template	37	0.0106383	0.0223632	0.865	1345	tags=22%, list=8%, signal=23%
R-HSA-156711	Polo-like kinase mediated events	16	0.0189573	0.0241588	0.911	4373	tags=50%, list=25%, signal=67%
R-HSA-69183	Processive synthesis on the lagging strand	15	0.00230947	0.00967776	0.463	1402	tags=40%, list=8%, signal=43%
R-HSA-5358508	Mismatch Repair	15	0.0205479	0.0381598	0.989	4735	tags=60%, list=27%, signal=83%
R-HSA-381042	PERK regulates gene expression	27	0	0.0158773	0.717	3936	tags=41%, list=23%, signal=53%
R-HSA-5656169	Termination of translesion DNA synthesis	30	0	0.00858774	0.399	1345	tags=27%, list=8%, signal=29%
R-HSA-192105	Synthesis of bile acids and bile salts	17	0	0.0017301	0.055	1833	tags=29%, list=11%, signal=33%
